# Supplementary material for: Loss‐of‐function variants in RNA binding motif protein X‐linked induce neuronal defects contributing to amyotrophic lateral sclerosis pathogenesis
Source: MedComm (2020). 2024 Sep 10;5(9):e712. doi: 10.1002/mco2.712 (PMC11387721; doi:10.1002/mco2.712)
Supplement: Supplementary file 1 — Appendices Table S1 Differential splicing events resulting from RBMX knockdown in HEK293T cell. Table S2 Differential gene expression resulting from RBMX, METTL3 and METTL14 knockdown, respectively. Table S3 Demographic features of the ALS cohort. Table S4 Primers and siRNA sequences. [file MCO2-5-e712-s001.xlsx]

## Sheet: Table S1
Type	Gene ID	Gene Name	Chr	Strand	longExonStart	longExonEnd	shortExonStart	shortExonEnd	flankingExonStart	flankingExonEnd	IC_control	SC_control	IC_hnRNPG_KD2	SC_hnRNPG_KD2	P-value	FDR	LongExonTranscripts	ShortExonTranscripts
A3SS	55573	CDV3	NC_000003.12	+	133587895	133590261	133588352	133590261	133586562	133586722	4650;6179	239;231	2926;2595	484;460	0	0	XM_005247594,XM_011512962,XM_005247589,XM_005247588,XM_005247590,NM_001282762,NM_017548,XM_005247592	XM_024453637,XM_005247591
A3SS	159090	PABIR2	NC_000023.11	-	134769565	134772283	134769565	134771354	134781820	134781917	1899;4167	4;4	425;448	33;21	0	0	NM_001166599,NM_001331089,NM_145284,NM_001387468,NM_001331088,NM_001170756	XM_011531290,NM_001331094,XM_011531286,XM_011531288,XM_011531292,NM_001331091,NM_001331093,NM_001387469,XM_011531282,XM_011531284,XM_011531283,NM_001170757,NM_001331090,XM_011531285,NM_001331092,NM_001166600
A3SS	54476	RNF216	NC_000007.14	-	5740972	5741815	5740972	5741644	5752845	5752979	275;433	126;147	40;46	77;73	3.48077e-12	8.237e-10	NM_207111,XM_017012364,XM_024446805,XM_005249785,XM_024446806	NM_207116,XM_024446807,NM_001377156,XM_011515436
A3SS	22859	ADGRL1	NC_000019.10	-	14152132	14152222	14152132	14152150	14152308	14152437	27;1	11;1	0;0	4;1	3.6328e-10	6.17203e-08	XM_017026475,XM_011527801,XM_024451420,XM_017026477,XM_011527796,XM_017026480,XM_005259818,XM_011527798,XM_017026476	NM_014921,NM_001008701,XM_017026478
A3SS	221302	ZUP1	NC_000006.12	-	116666633	116667207	116666633	116666912	116668565	116668766	343;655	7;3	116;82	15;14	4.76398e-10	7.89153e-08	NM_145062	NM_001361190
A3SS	84851	TRIM52	NC_000005.10	-	181255146	181257054	181255146	181256859	181260000	181261143	118;173	26;42	56;32	50;47	2.1683e-09	3.1927e-07	NM_001346051	NM_001346048
A3SS	8880	FUBP1	NC_000001.11	-	77944054	77948774	77944054	77945642	77949154	77949300	3327;7486	0;2	653;561	13;4	1.57629e-06	0.000118687	NM_003902,NM_001303433,NM_001376055,NM_001376057	XM_011542393,XM_011542392,XM_017002739,NM_001376056,XM_011542391
A3SS	26135	SERBP1	NC_000001.11	-	67424199	67424322	67424199	67424277	67425082	67425223	578;713	17;16	288;244	45;33	1.88349e-06	0.000140225	NM_001018068,NM_001018067	NM_001018069,NM_015640
A3SS	122809	SOCS4	NC_000014.9	+	55031803	55031991	55031888	55031991	55027130	55027471	24;30	1;0	31;33	6;13	1.61088e-05	0.000904552	XM_011536425	XM_011536426
A3SS	1933	EEF1B2	NC_000002.12	+	206159912	206160059	206159958	206160059	206159608	206159684	33;41	6;15	277;231	9;6	6.43256e-05	0.0031111	NM_001037663	NM_021121
A3SS	23387	SIK3	NC_000011.10	-	116857809	116858699	116857809	116858519	116859264	116859604	249;285	24;30	39;43	21;13	0.00013704	0.00582068	XM_011542724,XM_011542723,XM_017017425,XM_005271482,XM_017017427,XM_005271485,NM_001366686,XM_011542725,XM_017017426,NM_025164	XM_005271484,NM_001281749,XM_011542722,NM_001281748,XM_017017424
A3SS	114803	MYSM1	NC_000001.11	-	58689037	58689367	58689037	58689116	58690225	58690249	59;95	58;59	19;20	49;53	0.00031454	0.0122597	XM_011540574	XM_006710314,NM_001085487,XM_011540573
A3SS	10585	POMT1	NC_000009.12	+	131509902	131510415	131510259	131510415	131508910	131509022	132;217	4;6	50;41	7;9	0.000352164	0.0133339	XM_005272162,XM_024447381	XM_011518143,NM_001374691,XM_011518142,NM_001136114,NM_001353193,NM_007171,XM_024447380,NM_001353194,NM_001077365,NM_001353196,NM_001136113,XM_011518140,NM_001374693,NM_001353198,XM_006716932,NM_001353199,NM_001374690,NM_001374692,NM_001374695,XM_017014205,NM_001077366,NM_001353197,NM_001374689,XM_011518141,NM_001353200,NM_001353195,XM_011518145
A3SS	10455	ECI2	NC_000006.12	-	4133548	4133711	4133548	4133701	4135510	4135575	320;374	398;467	135;105	306;277	0.000813838	0.0266955	NM_206836	NM_006117
A3SS	5058	PAK1	NC_000011.10	-	77392330	77392541	77392330	77392538	77473551	77474094	55;61	9;14	27;14	1;0	0.000961983	0.0303529	NM_001376281,NM_001376290,NM_002576,NM_001128620,NM_001376283,NM_001376282,NM_001376280,NM_001376276,NM_001376301	NM_001376273,NM_001376284,NM_001376268
A3SS	79763	ISOC2	NC_000019.10	-	55455259	55455378	55455259	55455330	55455635	55455845	58;53	226;181	49;54	80;45	0.00114891	0.0355733	NM_024710	NM_001136201
A3SS	57704	GBA2	NC_000009.12	-	35736865	35737604	35736865	35737447	35737747	35737939	142;178	282;321	64;41	48;31	0.00142729	0.0431837	XM_017014938,XM_017014941,NM_001330660	NM_020944,XM_017014944,XM_005251526,XM_017014943,XM_017014945,XM_017014942,XM_017014937,XM_017014940
A3SS	150726	FBXO41	NC_000002.12	-	73268725	73270891	73268725	73269768	73272186	73272302	8;21	3;5	5;2	0;0	8.96425e-11	1.56308e-08	XM_017003423	NM_001080410
A3SS	84614	ZBTB37	NC_000001.11	+	173873466	173903547	173885635	173903547	173870199	173871148	47;70	3;2	57;46	0;0	2.71318e-08	3.09957e-06	NM_032522	NM_001122770,XM_011510062,NM_001346115
A3SS	10658	CELF1	NC_000011.10	-	47465936	47472102	47465936	47468891	47472190	47472357	6995;8697	236;296	6344;5242	72;80	3.16633e-08	3.43936e-06	NM_001376399,NM_001376455,NM_001376436,NM_001376379,NM_001376410,NM_001376439,XM_017017105,NM_001330272,NM_001376433,NM_001376388,NM_001376372,NM_001376443,NM_001376395,NM_001376444,NM_001172640,NM_001376429,NM_001376430,NM_001376418,NM_001376448,NM_001376406,NM_001376386,NM_001376461,NM_001376421,XM_017017112,NM_001376441,NM_001376435,NM_001376382,NM_001376419,NM_001376409,NM_001376374	XM_017017107,NM_001376434,XM_011519859,XM_024448334,NM_001376384,NM_006560,NM_001376447,NM_001376373,NM_001025596,NM_001376440,NM_001376459,NM_001376387,NM_198700,NM_001376408
A3SS	11329	STK38	NC_000006.12	-	36493888	36495914	36493888	36494637	36496710	36496805	1746;2320	25;30	2234;1728	3;0	9.53842e-08	8.90163e-06	XM_006714988,XM_006714989	XM_017010226
A3SS	4595	MUTYH	NC_000001.11	-	45333412	45333594	45333412	45333564	45334390	45334511	4;4	19;15	2;1	0;0	3.29779e-06	0.000227616	XM_017001337,XM_011541504,XM_017001336,NM_001293191,NM_012222	XM_024447250,NM_001048172,XM_024447245,NM_001293190,XM_017001334
A3SS	1159	CKMT1B	NC_000015.10	+	43594878	43595170	43594971	43595170	43594044	43594367	4;19	5;4	0;0	2;2	7.81522e-06	0.00047076	XM_011521199,XM_011521194	NM_020990
A3SS	55582	KIF27	NC_000009.12	-	83903059	83904018	83903059	83903507	83908451	83908652	49;73	12;3	15;10	0;0	3.4006e-05	0.00174669	XM_011518856,XM_017014901,XM_011518848,XM_017014902,XM_011518850,XM_017014905,XM_017014900,NM_001271927,XM_017014909,NM_001271928,XM_017014903,XM_011518854,XM_017014904,NM_001354069,XM_017014907,XM_024447608,XM_017014914,XM_011518849,NM_017576,XM_017014906,XM_017014908	XM_017014911,XM_017014916,XM_011518857
A3SS	8518	ELP1	NC_000009.12	-	108930996	108931201	108930996	108931056	108933863	108934124	519;524	58;32	335;190	3;4	3.89555e-05	0.00195545	NM_003640,NM_001330749	NM_001318360
A3SS	55184	DZANK1	NC_000020.11	-	18452614	18452739	18452614	18452682	18453730	18453827	3;7	4;5	0;0	1;3	5.71826e-05	0.00284881	NM_001367617,NM_001367618,NM_001351684,NM_001367614,XM_017027910,XM_017027911,NM_001351683,XM_011529272,XM_011529268,XM_011529271	XM_017027915,XM_017027918,NM_001099407,XM_017027913,XM_017027919,NM_001367619,NM_001367611
A3SS	8621	CDK13	NC_000007.14	+	40092784	40093237	40092964	40093237	40088125	40088331	128;199	209;299	10;13	75;59	0.000107206	0.00479966	XM_017012750,NM_003718	NM_031267,XM_017012751
A3SS	55573	CDV3	NC_000003.12	+	133587158	133590261	133587895	133590261	133586562	133586722	2734;4057	628;776	1175;990	458;410	0.000238188	0.00956507	XM_017006808,NM_001134422	XM_005247594,XM_011512962,XM_005247589,XM_005247588,XM_005247590,NM_001282762,NM_017548,XM_005247592
A3SS	152926	PPM1K	NC_000004.12	-	88271094	88271287	88271094	88271258	88277142	88277243	3;6	0;5	0;1	2;4	0.000240629	0.00960488	XM_017007806,XM_017007804	XM_017007805,XM_017007807
A3SS	80149	ZC3H12A	NC_000001.11	+	37475458	37475939	37475461	37475939	37474579	37474629	12;3	5;1	0;1	5;1	0.000242501	0.00962162	NM_025079,NM_001323551	NM_001323550
A3SS	55573	CDV3	NC_000003.12	+	133587161	133590261	133587895	133590261	133586562	133586722	2239;3452	628;776	945;838	458;410	0.000340378	0.0130367	XM_011512961	XM_005247594,XM_011512962,XM_005247589,XM_005247588,XM_005247590,NM_001282762,NM_017548,XM_005247592
A3SS	653308	ASAH2B	NC_000010.11	+	50745127	50745274	50745201	50745274	50742914	50743010	20;17	33;28	16;15	2;6	0.000489854	0.0175447	NM_001321959,NM_001321960,NM_001321958	NM_001321957,NM_001079516
A3SS	9988	DMTF1	NC_000007.14	+	87182016	87182337	87182227	87182337	87181308	87181341	145;218	149;165	52;53	134;90	0.000667745	0.0226896	XM_017012878,XM_017012876,XM_017012875,XM_024447026	XM_017012869,XM_024447011,XM_017012867,XM_011516737,XM_024447012,NM_021145,XM_024447016,XM_024447022,XM_024447021,XM_024447023,XM_024447019,NM_001142327,XM_011516739,XM_024447025,XM_017012868,NM_001142326,XM_011516735,XM_024447018,XM_017012870,XM_024447024,XM_024447014,XM_024447015,XM_017012865,XM_024447013,XM_024447017,XM_024447020,XM_017012866
A3SS	23590	PDSS1	NC_000010.11	+	26720134	26720359	26720217	26720359	26704676	26704741	30;25	3;8	10;10	0;0	0.000787244	0.0260814	NM_001321979	NM_014317,XM_024447922,XM_017016011,NM_001321978
A3SS	140730	RIMS4	NC_000020.11	-	44771274	44771416	44771274	44771413	44810174	44810546	15;9	60;28	1;0	16;9	0.000804088	0.0265069	NM_001205317	NM_182970
A3SS	11273	ATXN2L	NC_000016.10	+	28836325	28837237	28836727	28837237	28835932	28836122	847;882	265;316	1421;1290	114;104	0	0	XM_005255067	XM_006721012,XM_005255074,XM_005255068
A3SS	65110	None	NC_000013.11	+	114286738	114287786	114287312	114287786	114286518	114286629	163;258	5;11	48;39	27;29	0	0	NM_001353652	NM_001353651
A3SS	3146	HMGB1	NC_000013.11	-	30456703	30461688	30456703	30461533	30462537	30462712	58;108	217;184	38;20	0;0	0	0	NM_001370339	NM_001313892,NM_001370340,NM_001370341,NM_002128,NM_001363661
A3SS	2122	MECOM	NC_000003.12	-	169115382	169116739	169115382	169115767	169121055	169121209	550;709	37;40	115;59	39;40	1.11022e-16	3.87176e-14	NM_001205194,NM_004991,NM_001105078,NM_001164000,NM_001366466,NM_001366472,NM_001366469,NM_005241,NM_001366471	NM_001366473,NM_001366474,XM_005247225
A3SS	81875	ISG20L2	NC_000001.11	-	156726905	156727808	156726905	156727769	156728414	156728766	225;254	175;178	47;33	124;100	8.0782e-11	1.44665e-08	NM_001370151	NM_001370150
A3SS	10015	PDCD6IP	NC_000003.12	+	33828837	33828969	33828852	33828969	33826479	33826580	67;104	714;927	185;164	550;466	2.21451e-08	2.62024e-06	XM_011533253,NM_001162429,XM_011533252	XM_017005488,NM_013374
A3SS	3606	IL18	NC_000011.10	-	112154974	112155082	112154974	112155061	112163905	112164094	1;1	0;0	0;0	1;1	2.70343e-08	3.09957e-06	NM_001386420	NM_001562,NM_001243211
A3SS	389362	PSMG4	NC_000006.12	+	3263683	3268049	3267590	3268049	3258946	3259196	741;896	0;5	336;326	13;14	3.24299e-08	3.46582e-06	NM_001135750	NM_001128592,NM_001128591
A3SS	401399	PRRT4	NC_000007.14	-	128359339	128360856	128359339	128360063	128361305	128361422	72;75	6;6	17;15	0;0	5.47548e-08	5.58162e-06	XM_017012205	NM_001174164
A3SS	388559	ZNF888	NC_000019.10	-	52917858	52917997	52917858	52917931	52918818	52918937	4;3	0;0	0;1	4;1	8.82374e-08	8.3523e-06	NM_001384653	NM_001384654,NM_001393938
A3SS	100529215	ZNF559-ZNF177	NC_000019.10	+	9380588	9382617	9381147	9382617	9380056	9380139	37;74	3;10	11;9	12;14	1.0048e-07	9.24691e-06	NM_001202425	NM_001172650
A3SS	25875	LETMD1	NC_000012.12	+	51055834	51056021	51055986	51056021	51049033	51049185	342;413	2;6	208;169	23;17	5.95252e-07	4.99258e-05	XM_017019164,XM_017019155,NM_001351326,NM_001351322,NM_001351312,XM_017019166,NM_015416,NM_001243689,XM_017019158,NM_001351334,NM_001351313,NM_001351317,XM_006719340,XM_024448933,XM_017019154,XM_017019152,XM_017019165,XM_006719335	NM_001351332
A3SS	28231	SLCO4A1	NC_000020.11	+	62669950	62672293	62671749	62672293	62668929	62669078	532;624	55;76	82;90	41;26	1.39246e-06	0.000106051	XM_017027827	NM_016354
A3SS	1482	NKX2-5	NC_000005.10	-	173232108	173233501	173232108	173233209	173234749	173235206	316;305	156;107	60;63	90;66	1.91258e-06	0.000140809	NM_001166175	NM_004387
A3SS	135295	SRSF12	NC_000006.12	-	89105426	89105550	89105426	89105538	89106680	89107027	16;8	8;4	1;1	0;0	4.32227e-06	0.000295251	NM_001376896	NM_001376898
A3SS	54587	MXRA8	NC_000001.11	-	1353847	1353946	1353847	1353928	1354029	1354106	3;2	1;0	1;0	1;3	5.60783e-06	0.000367896	NM_001282585	XM_017001516,NM_001282583,NM_001282584,NM_001282582,XM_017001517,NM_032348
A3SS	80305	TRABD	NC_000022.11	+	50198344	50199595	50199115	50199595	50198074	50198186	971;1001	8;3	320;218	17;8	5.78044e-06	0.000375502	NM_025204,NM_001378762,NM_001320487,NM_001320485,NM_001320484	NM_001378765,NM_001320488
A3SS	29098	RANGRF	NC_000017.11	+	8289502	8290087	8289812	8290087	8289257	8289414	2762;3257	219;255	926;792	172;131	7.16406e-06	0.000443636	NM_001177801	NM_016492,NM_001330127
A3SS	80196	RNF34	NC_000012.12	+	121417503	121417911	121417860	121417911	121400117	121400218	1108;1402	5;7	860;721	28;27	9.74806e-05	0.00448546	NM_194271,NM_001394208,NM_025126	NM_001256858
A3SS	11273	ATXN2L	NC_000016.10	+	28832186	28832399	28832204	28832399	28830614	28830790	10;9	5;1	1;2	7;7	0.000101072	0.00461864	NM_001308230,XM_005255067,NM_001387181,NM_001387171,NM_001387172,NM_001387166,NM_001387200,XM_005255063,XM_005255064,XM_006721012,NM_001387182,NM_001387197,XM_006721009,XM_005255074,XM_005255062,XM_005255075,XM_006721010,NM_001387193,XM_006721007,XM_005255077,XM_005255070,XM_006721011,NM_001387189,XM_011545719,NM_001387190,XM_005255068,NM_001387169,NM_001387170,XM_005255061,XM_011545722	NM_001387196,NM_148416,XM_017022891,NM_145714,XM_005255066,NM_001387179,NM_001387195,NM_001387167,NM_001387186,NM_017492,NM_001387191,NM_001387183,XM_017022892,XM_005255065,NM_001387180,NM_001387176,NM_001387203,NM_148415,NM_001387175,NM_001387173,NM_148414,NM_001387168,NM_001387202,NM_001387192,NM_001387185,NM_001387194,NM_007245,NM_001387188,NM_001387198,XM_006721008,NM_001387177,NM_001387184,N…
A3SS	23091	ZC3H13	NC_000013.11	-	46045390	46045516	46045390	46045513	46052403	46052746	19;32	14;14	25;17	3;0	0.000214771	0.00873052	NM_001330566,NM_001330567,NM_001382213,NM_001382211,NM_001330564	NM_001382208,XM_005266304,NM_001382210,NM_001382209
A3SS	6158	RPL28	NC_000019.10	+	55388242	55392085	55391553	55392085	55387929	55388048	13858;13992	298;327	5440;4206	228;171	0.000578398	0.0203855	NM_000991	NM_001136135
A3SS	79637	ARMC7	NC_000017.11	+	75114168	75114820	75114728	75114820	75110462	75110606	68;65	2;9	57;56	0;1	0.000661927	0.0226896	NM_001304273	NM_001304272
A3SS	79598	CEP97	NC_000003.12	+	101757633	101758423	101757810	101758423	101757062	101757196	335;343	24;29	205;168	41;36	0.000714075	0.0238963	XM_011513127,XM_006713743,NM_024548	NM_001303401,XM_017007178
A3SS	253769	WDR27	NC_000006.12	-	169624729	169626008	169624729	169625162	169626610	169627147	62;56	1;2	34;36	5;7	0.00120041	0.036995	XM_017010665	XM_017010666
A3SS	8790	FPGT	NC_000001.11	+	74205207	74208702	74205218	74208702	74201317	74201410	4;9	0;0	7;0	3;3	0.00152727	0.0457905	NM_001199329	NM_001199328
A3SS	84258	SYT3	NC_000019.10	-	50637263	50637790	50637263	50637426	50639024	50639162	23;36	17;15	15;21	1;2	0.0016037	0.0476404	NM_001160328	NM_001160329
A3SS	55573	CDV3	NC_000003.12	+	133587161	133590261	133588352	133590261	133586562	133586722	6261;8855	239;231	3413;3023	484;460	0	0	XM_011512961	XM_024453637,XM_005247591
A3SS	26123	TCTN3	NC_000010.11	-	95683100	95683195	95683100	95683180	95683521	95683629	220;257	28;28	0;0	26;14	0	0	NM_015631,NM_001143973,XM_011539628,XM_005269690	XM_011539627,XM_024447935
A3SS	8434	RECK	NC_000009.12	+	36085174	36086284	36085901	36086284	36083364	36083562	75;92	11;15	4;6	11;15	3.45012e-11	6.92742e-09	NM_001316348	NM_001316347
A3SS	11273	ATXN2L	NC_000016.10	+	28836448	28837237	28836727	28837237	28835932	28836176	583;639	63;56	1086;954	20;21	1.62778e-09	2.56802e-07	XM_006721009	XM_005255062,XM_005255070,XM_011545719
A3SS	150726	FBXO41	NC_000002.12	-	73268725	73271510	73268725	73269768	73272186	73272302	20;40	3;5	6;4	0;0	1.68124e-09	2.59067e-07	XM_017003422	NM_001080410
A3SS	91304	TMEM259	NC_000019.10	-	1011579	1011663	1011579	1011612	1011740	1011798	609;678	141;156	93;62	69;50	1.04102e-08	1.27737e-06	XM_005259678,NM_001033026,XM_005259675,NM_033420,XM_005259676	XM_005259677,XM_024451773,XM_017027457
A3SS	55285	RBM41	NC_000023.11	-	107061884	107067693	107061884	107065758	107069254	107069402	1157;1812	1;2	298;234	7;7	4.63446e-07	3.98804e-05	NM_001324242,NM_001394125,NM_018301,NM_001394117,NM_001394116,NM_001394123,NM_001324243	NM_001394126,NM_001324244,NM_001394124,NM_001171080
A3SS	5829	PXN	NC_000012.12	-	120215102	120215417	120215102	120215273	120215559	120215655	30;29	8;5	34;16	0;0	9.32011e-07	7.37606e-05	NM_001385986	NM_001385989,NM_001385983
A3SS	8905	AP1S2	NC_000023.11	-	15830058	15833524	15830058	15831568	15845378	15845516	487;1094	13;19	196;180	18;16	5.06778e-06	0.000342644	NM_001369008	NM_001368994
A3SS	23275	POFUT2	NC_000021.9	-	45263934	45267713	45263934	45265635	45269838	45270019	383;455	1;4	235;169	12;9	5.42625e-06	0.000359543	NM_015227	NM_133635
A3SS	56063	TMEM234	NC_000001.11	-	32215135	32215548	32215135	32215216	32215672	32215795	76;74	4;12	10;21	0;0	6.26434e-06	0.000402985	XM_024448429,XM_017001815	XM_017001830,XM_017001816,XM_017001828,XM_017001814
A3SS	58155	PTBP2	NC_000001.11	+	96813272	96814881	96813275	96814881	96785058	96785254	1;5	0;0	2;1	4;2	7.52328e-06	0.000461567	XM_011541876,XM_017001951	XM_011541875,XM_011541874
A3SS	7417	VDAC2	NC_000010.11	+	75217887	75217991	75217945	75217991	75214020	75214070	87;91	13;12	22;24	0;0	8.37171e-06	0.000499738	NM_001324089,NM_001324087	NM_001324090
A3SS	8905	AP1S2	NC_000023.11	-	15830058	15833524	15830058	15833007	15845378	15845516	238;436	18;9	97;88	0;0	2.72691e-05	0.00143401	NM_001369008	NM_001369007
A3SS	10039	PARP3	NC_000003.12	+	51943348	51943538	51943353	51943538	51942362	51942708	11;10	16;14	1;0	7;8	7.7376e-05	0.00368844	NM_005485,NM_001370239	NM_001003931
A3SS	1499	CTNNB1	NC_000003.12	+	41239659	41240445	41239818	41240445	41239133	41239354	2789;3251	1519;1778	1965;1741	560;522	8.36559e-05	0.00390355	XM_024453357	XM_024453358,XM_017005738,XM_024453360
A3SS	55061	SUSD4	NC_000001.11	-	223229196	223229394	223229196	223229388	223264629	223264818	9;3	8;10	0;0	2;1	0.000105297	0.00474624	XM_005273169,XM_006711408,XM_017001583,XM_011509685,XM_017001585,XM_017001586,XM_011509687,XM_024447936	XM_017001584,NM_017982,XM_017001588,XM_005273172,XM_017001587,XM_024447937
A3SS	535	ATP6V0A1	NC_000017.11	+	42477638	42477742	42477659	42477742	42468009	42468107	14;20	4;10	14;14	1;0	0.000135592	0.00582068	NM_001378523,NM_001378531,NM_001378541,NM_001378522,XM_017024774,NM_001378539,NM_001378532,NM_001378534,NM_001130020,NM_001378550,NM_001378536,NM_001378543,NM_001378556	NM_005177,NM_001378533,NM_001378538,NM_001130021,NM_001378535,NM_001378551,XM_017024772,NM_001378542,NM_001378552,NM_001378547,NM_001378549,NM_001378546,NM_001378544,XM_017024773,NM_001378548,NM_001378530,NM_001378557,NM_001378540,NM_001378537
A3SS	9928	KIF14	NC_000001.11	-	200617611	200618838	200617611	200618652	200620410	200620705	181;326	0;1	83;64	5;9	0.000376272	0.0140858	XM_011510231,XM_011510236	XM_017003006
A3SS	60680	CELF5	NC_000019.10	+	3290230	3290374	3290271	3290374	3285941	3286025	9;9	3;4	8;5	0;0	0.00135518	0.04119	XM_006722836,XM_006722838,XM_011528173,XM_006722833,XM_006722832,XM_011528174,XM_017027111,NM_021938,XM_006722837	NM_001172673
A3SS	55285	RBM41	NC_000023.11	-	107061884	107066815	107061884	107065758	107067555	107067693	476;751	7;15	98;87	90;75	0	0	NM_001394120	NM_001394118,NM_001394126,NM_001394127,NM_001324244,NM_001394124,NM_001171080
A3SS	11273	ATXN2L	NC_000016.10	+	28836448	28837237	28836727	28837237	28835932	28836122	611;680	265;316	1093;962	114;104	0	0	XM_006721011	XM_006721012,XM_005255074,XM_005255068
A3SS	57579	FAM135A	NC_000006.12	+	70524342	70526698	70524930	70526698	70523966	70524121	158;266	58;126	5;0	143;88	0	0	NM_001351600,XM_011535996,XM_017011127,XM_011535997,NM_001351602,NM_001330999,NM_001331005,NM_001351599,XM_011535995,NM_001351607,NM_001330996,XM_011535993,NM_001162529,XM_011535994	NM_001331003,NM_001351608,NM_001330997,NM_001331002,NM_020819,NM_001331000,NM_001105531,NM_001330998,NM_001331001
A3SS	10772	SRSF10	NC_000001.11	-	23964346	23967956	23964346	23967723	23971849	23972012	370;542	99;117	154;106	163;101	4.44089e-16	1.47127e-13	NM_001191006,NM_001300936	NM_001191009,NM_001300937,NM_001191007,NM_006625
A3SS	64770	CCDC14	NC_000003.12	-	123913421	123915718	123913421	123915289	123931101	123931234	756;1263	29;34	125;130	39;25	1.2379e-13	3.28093e-11	NM_022757,NM_001366336,NM_001366337,NM_001366335,NM_001366339,NM_001308317	NM_001366338
A3SS	10658	CELF1	NC_000011.10	-	47465936	47470551	47465936	47468891	47472190	47472357	3629;4373	236;296	3408;2827	72;80	3.3764e-09	4.66084e-07	NM_001376422,NM_001376427	XM_017017107,NM_001376434,XM_011519859,XM_024448334,NM_001376384,NM_006560,NM_001376447,NM_001376373,NM_001025596,NM_001376440,NM_001376459,NM_001376387,NM_198700,NM_001376408
A3SS	114987	WDR31	NC_000009.12	-	113330983	113331116	113330983	113331113	113331906	113332050	0;0	1;1	7;11	1;1	5.08373e-08	5.26325e-06	XM_011518194,NM_001012361	NM_145241
A3SS	7592	ZNF41	NC_000023.11	-	47456271	47456414	47456271	47456398	47483094	47483222	5;4	8;3	3;2	0;0	6.7905e-08	6.7155e-06	NM_001324148,NM_001324145,NM_001324142	NM_001324152,NM_001324141,NM_001324150,NM_001324140,NM_001324144
A3SS	8725	URI1	NC_000019.10	+	30014886	30016612	30015535	30016612	30012284	30012531	1768;3194	232;329	2067;1850	93;106	3.07612e-06	0.000214551	NM_003796	NM_001252641
A3SS	9465	AKAP7	NC_000006.12	+	131281529	131283532	131282398	131283532	131219660	131219808	86;81	28;44	71;63	6;4	7.63545e-06	0.000464152	NM_016377,NM_001387860	NM_001376570,NM_001387863
A3SS	2588	GALNS	NC_000016.10	-	88813733	88817456	88813733	88814525	88818006	88818124	566;619	66;76	133;117	56;44	9.81936e-06	0.000570729	XM_017023112	NM_001323543,NM_000512,NM_001323544
A3SS	124790	HEXIM2	NC_000017.11	+	45162746	45162859	45162749	45162859	45161830	45161939	1;3	1;0	0;0	1;6	2.52809e-05	0.00135089	XM_017024170,XM_011524308	XM_024450567,XM_011524307
A3SS	51477	ISYNA1	NC_000019.10	-	18436329	18436877	18436329	18436479	18437859	18437988	466;558	148;113	162;114	93;95	3.79387e-05	0.00191894	XM_011528059	NM_016368,XM_024451536,NM_001170938
A3SS	11273	ATXN2L	NC_000016.10	+	28836325	28837237	28836750	28837237	28835932	28836122	933;967	67;53	1473;1345	33;29	0.000139866	0.00590288	XM_005255067	XM_005255075
A3SS	1654	DDX3X	NC_000023.11	+	41347311	41347451	41347314	41347451	41346858	41347012	1998;2277	835;935	558;508	445;393	0.000192783	0.00788507	XM_017029313,NM_001193417,NM_001356	NM_001193416,NM_001363819
A3SS	57184	FAM219B	NC_000015.10	-	74899991	74902786	74899991	74902783	74905153	74905231	9;24	12;10	7;6	0;1	0.000250393	0.00987562	NM_020447	NM_001321922
A3SS	5465	PPARA	NC_000022.11	+	46198341	46198591	46198344	46198591	46151887	46151970	10;7	3;8	1;0	4;2	0.000298916	0.0117196	XM_011530245,NM_001393945,XM_011530240,NM_001393947,XM_011530244,NM_005036,NM_001001928,NM_001362873	XM_017028839,NM_001393943,XM_024452252,NM_001393941,XM_011530239,NM_001393946,XM_024452253,NM_001393942,NM_001362872,NM_001393944
A3SS	339487	ZBTB8OS	NC_000001.11	-	32633950	32634110	32633950	32634072	32634701	32634792	96;102	32;37	80;63	5;8	0.000327826	0.0126289	NM_001366258	NM_001366269,NM_001366255,NM_001330475,XM_011541328
A3SS	55578	SUPT20H	NC_000013.11	-	37022010	37022317	37022010	37022080	37024034	37024193	353;508	108;172	343;307	44;53	0.000405037	0.0150774	XM_005266460,XM_024449378,XM_005266461,XM_005266458,XM_017020653,NM_001278480,XM_024449377,XM_005266447,XM_005266451,XM_005266449,XM_024449375,XM_005266455,XM_005266454,XM_024449376,XM_005266457,XM_005266456	XM_017020661,XM_005266465,XM_017020657,XM_005266462,XM_017020658,XM_017020659,XM_024449379,NM_001278482,XM_017020654,NM_001278481,XM_005266467,XM_017020656,XM_017020660,XM_017020655,NM_017569,NM_001014286,XM_005266464
A3SS	7552	ZNF711	NC_000023.11	+	85246929	85247651	85247546	85247651	85245902	85246022	94;157	62;85	91;57	18;11	0.000613753	0.0212918	NM_001375435,XM_011531025,XM_011531019,NM_001375433	NM_001375437,XM_011531022,NM_001330574,NM_001375434,XM_005262188,NM_001375432,NM_001375436,XM_011531023,XM_011531020,NM_021998,XM_005262187,XM_011531021
A3SS	5889	RAD51C	NC_000017.11	+	58732480	58732544	58732483	58732544	58709858	58709990	4;1	0;2	0;0	2;1	0.00082073	0.0267835	XM_011525094,XM_011525093,XM_006722005,XM_011525092,XM_006722004,XM_006722001	XM_017024914,XM_017024915,XM_017024917,XM_017024919,NM_058216,XM_006722002,XM_017024916,XM_017024918
A3SS	51619	UBE2D4	NC_000007.14	+	43955824	43956136	43955827	43956136	43950598	43950692	3;1	0;1	2;0	1;3	0.000918854	0.0291307	XM_017012293	XM_017012294
A3SS	9730	DCAF1	NC_000003.12	-	51394260	51397787	51394260	51397124	51398734	51398827	1285;1568	43;52	120;136	52;35	0	0	XM_017007550	XM_017007549
A3SS	400569	MED11	NC_000017.11	+	4732938	4733607	4733049	4733607	4731427	4731574	45;70	7;17	12;13	32;44	3.10862e-15	9.80845e-13	NM_001305000	NM_001001683
A3SS	745	MYRF	NC_000011.10	+	61783497	61783600	61783512	61783600	61781572	61781824	0;5	8;9	1;1	0;0	3.50497e-13	8.93229e-11	XM_005274228,XM_024448677,XM_011545234,XM_005274226,XM_005274225,NM_001127392,XM_005274222	XM_005274223,XM_005274227,XM_005274224,NM_013279
A3SS	9526	MPDU1	NC_000017.11	+	7586898	7587271	7587160	7587271	7586691	7586777	850;1231	8;13	431;327	41;27	4.31322e-11	8.11042e-09	XM_006721598	XM_006721597,NM_004870
A3SS	30819	KCNIP2	NC_000010.11	-	101828626	101828717	101828626	101828696	101829074	101829199	0;0	2;1	2;5	1;0	5.68635e-08	5.70875e-06	NM_173193	XM_011539731,NM_173192,XM_006717812,NM_173197,NM_173194,NM_014591,NM_173191,XM_005269730,NM_173195,XM_017016161,XM_005269729
A3SS	11273	ATXN2L	NC_000016.10	+	28836325	28836490	28836448	28836490	28835932	28836122	318;284	35;42	343;343	7;8	7.61114e-07	6.2261e-05	NM_001387173,NM_001387169,NM_001387174	NM_001387196,NM_001387193,NM_001387198
A3SS	7592	ZNF41	NC_000023.11	-	47456271	47456438	47456271	47456398	47483094	47483222	6;7	8;3	2;2	0;0	9.35088e-07	7.37606e-05	NM_001324151,NM_001324149,NM_001324153	NM_001324152,NM_001324141,NM_001324150,NM_001324140,NM_001324144
A3SS	9524	TECR	NC_000019.10	+	14565065	14565290	14565201	14565290	14564785	14564858	53;64	3;2	146;92	37;33	5.23493e-06	0.00035037	XM_024451798,XM_024451795,XM_024451797,XM_024451791,XM_024451793,XM_024451799	XM_011528442,NM_138501,XM_006722945,XM_024451800,NM_001321170
A3SS	51447	IP6K2	NC_000003.12	-	48693269	48694824	48693269	48694240	48695089	48695418	431;537	184;204	212;168	213;167	1.94777e-05	0.0010666	XM_024453579	XM_024453584,XM_024453582,XM_017006587,XM_024453583,XM_024453580,XM_024453586
A3SS	114880	OSBPL6	NC_000002.12	+	178331551	178332754	178332640	178332754	178328255	178328378	99;159	5;11	38;33	14;10	1.93563e-05	0.0010666	XM_024452654,XM_024452655	XM_017003273,XM_017003268,XM_017003270,XM_017003276,NM_001201480,NM_032523,NM_001201481,XM_017003265,XM_017003267,XM_011510539,NM_145739,NM_001201482,XM_017003272,XM_017003277,XM_017003266,XM_017003269,XM_017003271,XM_017003275,XM_017003274
A3SS	10056	FARSB	NC_000002.12	-	222644884	222647325	222644884	222644921	222648739	222648795	249;263	8;3	192;170	0;0	2.3127e-05	0.00124585	XM_017003110	XM_011510466
A3SS	5610	EIF2AK2	NC_000002.12	-	37148856	37149257	37148856	37149023	37156907	37156980	10;14	32;19	13;27	5;8	6.90786e-05	0.00331677	NM_002759	NM_001135651
A3SS	9487	PIGL	NC_000017.11	+	16316794	16317908	16317774	16317908	16316680	16316712	80;145	61;76	7;4	23;22	0.000113128	0.00503078	XM_017025350,XM_017025349	XM_017025353,XM_017025352,NM_004278
A3SS	9392	TGFBRAP1	NC_000002.12	-	105280381	105280742	105280381	105280723	105296355	105296510	4;9	4;0	2;1	7;12	0.000351905	0.0133339	XM_017005339	NM_001328646,NM_001142621,NM_004257
A3SS	55683	KANSL3	NC_000002.12	-	96631311	96631543	96631311	96631482	96636920	96637185	112;114	184;233	101;89	93;60	0.00057389	0.0203347	XM_011511463,NM_001349259,XM_017004472,XM_011511466,XM_011511464	XM_005263987,XM_011511454,XM_011511455,XM_011511456,XM_011511460,NM_001349258,NM_001349260,NM_001349257,XM_011511459,NM_001115016,NM_001349256,XM_011511461,XM_011511458,NM_001349261,XM_011511457,NM_001349262,XM_011511467
A3SS	8974	P4HA2	NC_000005.10	-	132227085	132227258	132227085	132227221	132227789	132227853	4;12	3;2	2;1	7;5	0.00107433	0.0336449	NM_001365678	NM_001142599,NM_001142598
A3SS	91252	SLC39A13	NC_000011.10	+	47414776	47415159	47415059	47415159	47414424	47414475	125;133	14;15	57;34	16;21	0.00125025	0.0383527	XM_024448762	XM_006718384,XM_017018540,XM_006718381,NM_152264,XM_006718385,XM_006718383,NM_001330245,XM_017018541
A3SS	123096	SLC25A29	NC_000014.9	-	100295625	100295993	100295625	100295697	100298841	100298885	13;22	4;2	5;5	0;0	0.00161054	0.0476404	NM_001291813	NM_001291814
A3SS	10772	SRSF10	NC_000001.11	-	23964346	23971439	23964346	23967723	23971849	23972012	6813;11155	99;117	2588;2301	163;101	0	0	NM_054016,NM_001191005	NM_001191009,NM_001300937,NM_001191007,NM_006625
A3SS	8434	RECK	NC_000009.12	+	36085265	36086284	36085901	36086284	36083364	36083562	67;77	11;15	2;5	11;15	1.15701e-11	2.39573e-09	NM_001316346	NM_001316347
A3SS	57489	ODF2L	NC_000001.11	-	86346836	86352208	86346836	86348878	86352858	86352984	552;954	36;145	42;21	49;37	4.01759e-11	7.82957e-09	NM_001366783,NM_020729,NM_001007022	NM_001366784,NM_001184765,NM_001366782,NM_001184766,NM_001366779,NM_001366781
A3SS	8460	TPST1	NC_000007.14	+	66358798	66360339	66359894	66360339	66356824	66356871	464;601	41;44	62;62	22;28	6.15628e-10	9.94915e-08	XM_017012726	XM_011516634
A3SS	5465	PPARA	NC_000022.11	+	46198341	46198591	46198344	46198591	46188722	46188822	1;2	0;0	0;0	2;1	7.5071e-09	9.75334e-07	XM_011530240,XM_011530244	XM_017028839,XM_005261656,XM_024452252,XM_011530239,XM_024452253,NM_001393942
A3SS	8880	FUBP1	NC_000001.11	-	77944054	77947552	77944054	77945642	77949154	77949300	1131;3314	0;2	245;203	13;4	9.09001e-09	1.15828e-06	XM_017002743,XM_017002740	XM_011542393,XM_011542392,XM_017002739,NM_001376056,XM_011542391
A3SS	5452	POU2F2	NC_000019.10	-	42117249	42117432	42117249	42117366	42122125	42122182	3;1	0;0	0;0	1;1	1.01086e-08	1.26376e-06	XM_017026891,XM_017026885,XM_011527042,XM_011527041,XM_017026887,XM_017026886,NM_001394376,XM_011527043,XM_017026889,XM_017026896,XM_017026888,XM_017026884,NM_001393934,NM_001393935,XM_017026890	XM_024451546,NM_001207026,XM_017026892,NM_001394378,NM_001394377,XM_017026894,NM_001247994,NM_001207025,XM_024451547,XM_017026895,NM_002698,NM_001393936
A3SS	79772	MCTP1	NC_000005.10	-	94703689	94707567	94703689	94705203	94708511	94708609	27;53	2;5	13;6	0;0	2.98598e-08	3.29751e-06	NM_001393535,NM_001393546,NM_001002796,NM_024717,NM_001393537,NM_001393551,NM_001393547,NM_001297777,NM_001393539,NM_001393542,NM_001393536,NM_001393544,NM_001393541,NM_001393540,NM_001393545	NM_001393538,NM_001393543
A3SS	2570	GABRR2	NC_000006.12	-	89269010	89270509	89269010	89269234	89271654	89271722	4;12	0;0	5;6	2;2	2.21062e-07	1.9794e-05	XM_011535714	XM_011535713,NM_002043
A3SS	3421	IDH3G	NC_000023.11	-	153785767	153786272	153785767	153785973	153786354	153786449	1198;1437	30;43	743;612	79;53	2.7357e-07	2.3851e-05	NM_174869	NM_004135
A3SS	11322	TMC6	NC_000017.11	-	78126776	78126974	78126776	78126906	78128611	78128755	3;6	4;4	6;1	0;0	1.30734e-06	0.000100726	NM_001375354	NM_001374593,NM_001127198
A3SS	8905	AP1S2	NC_000023.11	-	15830058	15833007	15830058	15831568	15845378	15845516	267;667	13;19	99;92	18;16	2.28468e-06	0.000164547	NM_001369007	NM_001368994
A3SS	64219	PJA1	NC_000023.11	-	69160860	69163298	69160860	69163140	69165371	69165453	83;123	89;131	9;2	34;27	6.75995e-06	0.000426585	NM_001382775	NM_001032396
A3SS	55154	MSTO1	NC_000001.11	+	155611410	155611603	155611548	155611603	155611215	155611291	12;28	13;4	8;11	0;0	1.37285e-05	0.000777477	NM_001350780,NM_001350781	XM_011509709,XM_011509695,XM_017001606,NM_001350775,XM_011509701,NM_001350772,NM_001350773,XM_011509700,NM_001350777,NM_001256532,XM_011509708,XM_024448039,NM_001350774,NM_001256533,XM_011509702,NM_001350779,NM_001350787,NM_001350784,NM_018116
A3SS	128977	C22orf39	NC_000022.11	-	19440885	19444390	19440885	19441694	19447377	19447545	3075;3805	186;182	670;649	84;79	1.84007e-05	0.00102456	NM_173793	NM_001166242
A3SS	7678	ZNF124	NC_000001.11	-	247154988	247157403	247154988	247157217	247159005	247159066	17;27	9;21	4;1	11;19	3.09131e-05	0.00160023	NM_001297568	NM_003431,XM_005273257
A3SS	9812	DELE1	NC_000005.10	+	141938851	141942047	141939505	141942047	141938520	141938760	399;530	52;82	89;98	36;36	5.83893e-05	0.00286583	XM_005268547	XM_005268548
A3SS	55744	COA1	NC_000007.14	-	43623889	43633408	43623889	43631782	43639448	43639681	649;807	24;40	372;310	50;32	5.97962e-05	0.00291331	XM_024446830,XM_024446829,XM_017012422,XM_017012414,XM_006715752,XM_024446828,XM_017012415,XM_017012424,XM_024446827,XM_017012421	XM_017012417,XM_017012430,XM_017012418
A3SS	4638	MYLK	NC_000003.12	-	123618638	123618770	123618638	123618767	123620206	123620336	13;13	4;6	3;8	0;0	0.000431961	0.015901	NM_053028,NM_053026,XM_024453534,NM_001321309,XM_024453537,XM_011512861,NM_053027,XM_017006472,XM_024453533,XM_024453535,NM_053025,XM_024453532,XM_024453536,XM_017006471	XM_017006470,XM_011512860,XM_017006469,XM_017006473
A3SS	2121	EVC	NC_000004.12	+	5810952	5814305	5810955	5814305	5810338	5810450	16;27	18;16	11;9	1;1	0.000467675	0.0170265	NM_153717	NM_001306090
A3SS	9318	COPS2	NC_000015.10	-	49137347	49137458	49137347	49137437	49139527	49139653	119;331	87;422	82;82	213;205	0.000589274	0.0206589	NM_001143887	NM_004236
A3SS	163087	ZNF383	NC_000019.10	+	37219598	37219749	37219687	37219749	37218213	37218274	12;9	3;4	10;8	0;0	0.000609143	0.021243	NM_001387594	NM_001387593,NM_001345948
A3SS	2182	ACSL4	NC_000023.11	-	109683135	109683552	109683135	109683375	109696143	109696196	22;57	62;79	4;7	59;48	0.000828979	0.0267942	XM_011530888	NM_001318510,XM_024452351
A3SS	4798	NFRKB	NC_000011.10	-	129892714	129893385	129892714	129892888	129894358	129894438	71;103	7;8	36;29	0;1	0.000846024	0.0270809	XM_024448526	XM_011542851
A3SS	11322	TMC6	NC_000017.11	-	78126776	78126974	78126776	78126906	78128658	78128755	3;5	1;7	6;1	1;0	0.00114388	0.0355733	NM_001374596,NM_001375353	NM_001374594
A3SS	89941	RHOT2	NC_000016.10	+	670773	671203	670891	671203	670455	670557	108;132	35;19	35;26	34;15	0.00146914	0.044248	XM_024450480,XM_024450481,NM_001352289	NM_001352287,NM_001352290,NM_001352291,NM_001352288,NM_001352293,NM_001352294,NM_001352292
A3SS	114803	MYSM1	NC_000001.11	-	58689037	58689367	58689037	58689116	58690339	58690417	30;53	0;0	15;6	32;9	0	0	XM_011540574	XM_006710314,NM_001085487,XM_011540573
A3SS	55183	RIF1	NC_000002.12	+	151462883	151466120	151465853	151466120	151462411	151462466	6631;10141	12;4	712;593	103;79	0	0	XM_024452972,XM_017004422,XM_017004423,NM_001177663,XM_017004424,NM_001177665,XM_005246665,NM_001177664,XM_017004425,NM_018151	XM_011511395
A3SS	9236	CCPG1	NC_000015.10	-	55355238	55360944	55355238	55356409	55365187	55365309	2130;3695	1;3	1086;998	19;24	1.11022e-16	3.87176e-14	NM_004748,NM_020739	NM_001204450,NM_001204451
A3SS	220988	HNRNPA3	NC_000002.12	+	177219407	177223959	177222059	177223959	177219246	177219314	25517;47152	236;261	8674;7702	202;184	1.17795e-13	3.25211e-11	NM_194247,NM_001330251,NM_001330247	NM_001330248,NM_001330250,NM_001330249
A3SS	84851	TRIM52	NC_000005.10	-	181255146	181257228	181255146	181256859	181260000	181261143	218;335	26;42	94;59	50;47	4.03044e-12	9.20887e-10	NM_001346050	NM_001346048
A3SS	9849	ZNF518A	NC_000010.11	+	96156196	96163759	96157889	96163759	96155923	96156047	997;1834	1;0	761;674	18;15	5.32685e-12	1.17652e-09	NM_001330736,NM_001278525,NM_014803,NM_001330732,NM_001278524	NM_001278526
A3SS	79661	NEIL1	NC_000015.10	+	75352031	75352230	75352110	75352230	75348883	75349339	11;28	9;11	9;6	0;0	8.65374e-12	1.84967e-09	XM_011522007,XM_017022567,XM_011522006,XM_011522008,NM_001352519,XM_011522005	XM_011522004,XM_011522001,XM_006720679,NM_024608,XM_005254659,NM_001256552,XM_006720680,XM_011522002,XM_011522003,XM_006720677
A3SS	10658	CELF1	NC_000011.10	-	47465936	47470555	47465936	47468891	47472190	47472357	3675;4451	236;296	3494;2908	72;80	2.03323e-09	3.06186e-07	XM_017017103,NM_001376445,XM_017017106,NM_001376411,NM_001376428,NM_001376407,NM_001376389,NM_001376412,NM_001376462,NM_001376375,XM_017017113,NM_001376453,NM_001376424,NM_001376414,NM_001376380,NM_001376381	XM_017017107,NM_001376434,XM_011519859,XM_024448334,NM_001376384,NM_006560,NM_001376447,NM_001376373,NM_001025596,NM_001376440,NM_001376459,NM_001376387,NM_198700,NM_001376408
A3SS	4297	KMT2A	NC_000011.10	+	118471661	118474315	118474178	118474315	118468774	118468844	1783;2622	14;5	416;323	40;11	2.8449e-09	4.09789e-07	XM_011542830,XM_011542831,NM_005933,XM_011542829,NM_001197104	XM_006718839,XM_011542833
A3SS	11273	ATXN2L	NC_000016.10	+	28836325	28837237	28836727	28837237	28835932	28836176	826;862	63;56	1420;1290	20;21	5.64958e-09	7.63961e-07	XM_017022891,XM_005255066,XM_005255064,XM_017022892,XM_005255065,XM_006721007,XM_005255077,XM_005255061,XM_011545722,XM_006721008	XM_005255062,XM_005255070,XM_011545719
A3SS	7730	ZNF177	NC_000019.10	+	9380667	9382617	9381147	9382617	9380056	9380139	45;68	3;10	11;10	12;14	5.03941e-07	4.28091e-05	NM_001172651	NM_001384658,NM_003451
A3SS	10713	USP39	NC_000002.12	+	85623625	85623782	85623645	85623782	85619219	85619289	7;17	4;5	1;0	6;5	9.18326e-07	7.37606e-05	XM_017003182,XM_011532488,NM_001256728,XM_011532487	XM_006711922,NM_006590,NM_001256726,NM_001256727,NM_001256725,XM_006711923
A3SS	51150	SDF4	NC_000001.11	-	1218457	1218927	1218457	1218633	1223243	1223357	1583;1535	15;0	876;726	39;28	2.54226e-06	0.000179993	XM_024447473	NM_016176,NM_016547
A3SS	9117	SEC22C	NC_000003.12	-	42563764	42564009	42563764	42563888	42568864	42569073	56;92	13;7	13;27	0;0	2.56645e-05	0.00136043	XM_024453817,XM_017007439	XM_005265534
A3SS	55111	PLEKHJ1	NC_000019.10	-	2233149	2234240	2233149	2234061	2235761	2235828	704;671	57;46	129;130	38;25	5.83203e-05	0.00286583	XM_017026925	XM_017026927
A3SS	14	AAMP	NC_000002.12	-	218265019	218265461	218265019	218265174	218265830	218265946	51;87	0;0	41;38	7;3	8.34916e-05	0.00390355	XM_024452712	NM_001302545,NM_001087
A3SS	27300	ZNF544	NC_000019.10	+	58246710	58246794	58246745	58246794	58246300	58246427	5;6	6;2	6;5	0;0	0.000123384	0.00545027	NM_001387419,NM_001387394,NM_001387410,NM_001320769,NM_001387425,NM_001387403,NM_001387413,NM_001387429,NM_001387398,NM_001387418,NM_001387415,NM_001387433,NM_014480,NM_001387392,NM_001387399,NM_001387391,NM_001320767,NM_001320782,NM_001387395,NM_001387423,NM_001387416,NM_001387417,NM_001387401,NM_001387431,NM_001387393,NM_001387402,NM_001387400,NM_001387424,NM_001387432,NM_001320774,NM_001387390…	NM_001320783,NM_001387421,NM_001387409,NM_001387426,NM_001387396,NM_001387408,NM_001320776,NM_001320787,NM_001387407,XM_017026601,NM_001387434,NM_001320791,NM_001387427,NM_001320792,NM_001320777,NM_001320785,NM_001320788,XM_024451453,NM_001387428,NM_001387435,NM_001320781,NM_001320786,XM_017026600,NM_001320789,NM_001387397,XM_017026605,XM_017026602,XM_017026604
A3SS	9344	TAOK2	NC_000016.10	+	29983050	29983332	29983053	29983332	29982733	29982901	5;3	11;7	4;2	0;1	0.000125689	0.0054985	XM_011545986,XM_011545982,XM_011545984	XM_011545985,XM_011545983
A3SS	4820	NKTR	NC_000003.12	+	42643898	42644003	42643901	42644003	42642500	42642596	0;1	2;1	5;2	0;1	0.000154422	0.00643522	XM_024453540,XM_024453539,NM_001349124,XM_017006477,XM_006713171,XM_024453541,XM_024453545,XM_024453543,NM_001349125,XM_017006476,XM_024453544,XM_017006475,XM_006713173,XM_011533747	XM_017006474,NM_001349126,NM_005385
A3SS	11273	ATXN2L	NC_000016.10	+	28836448	28837237	28836750	28837237	28835932	28836122	697;765	67;53	1145;1017	33;29	0.000158582	0.00656728	XM_006721011	XM_005255075
A3SS	9988	DMTF1	NC_000007.14	+	87182055	87182337	87182227	87182337	87181308	87181341	134;195	149;165	46;46	134;90	0.000366849	0.013811	XM_017012877,XM_017012872,XM_017012873,XM_017012871,XM_017012874	XM_017012869,XM_024447011,XM_017012867,XM_011516737,XM_024447012,NM_021145,XM_024447016,XM_024447022,XM_024447021,XM_024447023,XM_024447019,NM_001142327,XM_011516739,XM_024447025,XM_017012868,NM_001142326,XM_011516735,XM_024447018,XM_017012870,XM_024447024,XM_024447014,XM_024447015,XM_017012865,XM_024447013,XM_024447017,XM_024447020,XM_017012866
A3SS	10658	CELF1	NC_000011.10	-	47465936	47470889	47465936	47470555	47472190	47472357	854;1017	40;63	671;554	79;75	0.000419844	0.0155412	NM_001172639	XM_017017103,NM_001376445,XM_017017106,NM_001376411,NM_001376428,NM_001376407,NM_001376389,NM_001376412,NM_001376462,NM_001376375,XM_017017113,NM_001376453,NM_001376424,NM_001376414,NM_001376380,NM_001376381
A3SS	23224	SYNE2	NC_000014.9	+	64224995	64225045	64224998	64225045	64224460	64224547	24;19	16;13	6;3	1;0	0.000482163	0.0173952	XM_005267454,NM_015180,XM_011536574,XM_017021101,XM_011536581,XM_011536582,XM_011536576,XM_011536579,XM_005267457,XM_005267458,XM_017021103,XM_011536577,XM_011536575,NM_182913,XM_017021102	XM_005267456,XM_011536578,XM_011536580,XM_005267459,NM_182910,XM_017021104,NM_182914
A3SS	84851	TRIM52	NC_000005.10	-	181255146	181257494	181255146	181256859	181260000	181261143	395;773	26;42	368;337	50;47	0.000700888	0.023574	NM_032765	NM_001346048
A3SS	23049	SMG1	NC_000016.10	-	18811947	18812127	18811947	18812124	18815174	18815281	164;214	22;44	108;81	3;3	0.00107647	0.0336449	XM_024450199,XM_005255182,XM_005255183,XM_005255184,XM_017023066,XM_011545770,NM_015092,XM_024450198,XM_017023067	XM_011545769
A3SS	220002	CYB561A3	NC_000011.10	-	61348804	61350422	61348804	61349643	61350990	61351147	568;555	123;159	897;712	11;9	0	0	NM_153611	XM_011544823,XM_011544821
A3SS	54868	TMEM104	NC_000017.11	+	74835926	74839753	74838886	74839753	74819749	74819843	3174;3768	46;40	867;619	47;43	4.55191e-14	1.31135e-11	NM_017728,XM_006721963,XM_017024797	NM_001321264
A3SS	10585	POMT1	NC_000009.12	+	131509902	131510415	131510259	131510415	131506402	131506453	130;216	1;0	36;33	10;8	1.06715e-12	2.61886e-10	XM_005272162,XM_024447382,XM_024447381	XM_011518143,XM_011518142,NM_001136114,NM_001353193,NM_007171,XM_024447380,NM_001353194,NM_001077365,NM_001353196,NM_001136113,XM_011518140,NM_001374693,NM_001353198,XM_006716932,NM_001353199,NM_001374690,XM_017014205,NM_001077366,NM_001353197,NM_001374689,XM_011518141,NM_001353200,NM_001353195,XM_011518145
A3SS	4864	NPC1	NC_000018.10	-	23528206	23529727	23528206	23529354	23533354	23533517	52;95	0;0	63;77	16;13	4.40651e-11	8.11042e-09	XM_017025784	XM_017025785
A3SS	9928	KIF14	NC_000001.11	-	200617611	200618467	200617611	200618179	200618551	200618838	279;568	7;8	110;102	17;17	6.87314e-09	9.10829e-07	XM_011510233	XM_011510235
A3SS	7072	TIA1	NC_000002.12	-	70227734	70229091	70227734	70227822	70229263	70229318	403;522	89;102	185;142	115;91	1.00587e-06	7.84101e-05	XM_024453064,XM_024453067,XM_017004793,XM_017004792	NM_001351522,NM_001351509,NM_001351515,NM_001351516,NM_001351525,NM_001351510,NM_001351519,XM_005264531,NM_001351514,NM_001351521,NM_001351512,NM_001351520,XM_017004794,NM_022173,XM_024453063,NM_022037,XM_005264528,NM_001351517,NM_001351518,NM_001351513,NM_001351523,NM_001351524,XM_017004795,NM_001351511,XM_017004800,NM_001351508
A3SS	8814	CDKL1	NC_000014.9	-	50329416	50332519	50329416	50330181	50334564	50334621	153;234	22;21	85;71	1;0	2.55348e-06	0.000179993	XM_017021732	XM_005268157,XM_017021730
A3SS	2588	GALNS	NC_000016.10	-	88813733	88817417	88813733	88814525	88818006	88818124	574;625	66;76	130;121	56;44	6.65453e-06	0.00042397	XM_005256301,XM_017023113,XM_011522982	NM_001323543,NM_000512,NM_001323544
A3SS	55154	MSTO1	NC_000001.11	+	155611426	155611603	155611548	155611603	155611215	155611291	14;26	13;4	8;9	0;0	6.93136e-06	0.000433275	XM_011509705,XM_011509704,XM_011509703,NM_001350776	XM_011509709,XM_011509695,XM_017001606,NM_001350775,XM_011509701,NM_001350772,NM_001350773,XM_011509700,NM_001350777,NM_001256532,XM_011509708,XM_024448039,NM_001350774,NM_001256533,XM_011509702,NM_001350779,NM_001350787,NM_001350784,NM_018116
A3SS	64398	PALS1	NC_000014.9	+	67279017	67279537	67279249	67279537	67269700	67269783	176;258	56;78	41;51	64;37	8.9096e-06	0.000527098	NM_022474,XM_011537087,XM_011537086	NM_001256550,XM_024449692,XM_024449691,XM_005268003
A3SS	1482	NKX2-5	NC_000005.10	-	173232108	173233464	173232108	173233209	173234749	173235206	217;214	156;107	35;48	90;66	9.78324e-06	0.000570729	NM_001166176	NM_004387
A3SS	84448	ABLIM2	NC_000004.12	-	8008058	8008200	8008058	8008197	8009049	8009102	5;6	3;5	1;1	0;0	8.55427e-05	0.00396368	XM_017008708,XM_017008724,NM_032432,NM_001130083,XM_017008711,XM_005248028,XM_017008716,XM_011513586,XM_017008721,XM_005248021,XM_017008714,XM_005248019,XM_005248014,XM_017008707,XM_005248018,XM_017008713,XM_005248029,XM_005248017,XM_024454256,XM_017008719,NM_001286688	NM_001130087,XM_017008706,XM_017008715,XM_006713923,XM_017008718,XM_017008722,XM_005248022,XM_017008727,XM_006713927,XM_017008720,NM_001130085,XM_017008710,XM_006713925,XM_005248024,XM_005248020,XM_005248027,NM_001130084,XM_017008726,XM_017008709,NM_001130086,XM_017008717,XM_005248023,XM_005248030,XM_006713924
A3SS	60343	FAM3A	NC_000023.11	-	154508473	154508811	154508473	154508652	154511847	154511871	41;38	17;15	19;24	1;1	0.000102419	0.00464815	XM_017029701,XM_017029700,XM_017029702	XM_024452420,XM_024452419
A3SS	4152	MBD1	NC_000018.10	-	50268845	50269915	50268845	50269818	50271468	50271540	48;57	45;50	75;52	23;14	0.000136826	0.00582068	NM_001204151	NM_002384,NM_001388153,NM_001388142,NM_001388140,NM_001388163,NM_015844,NM_001323952,NM_015846,NM_001388159,NM_015847,NM_001323950,NM_001388141,NM_001388164
A3SS	60491	NIF3L1	NC_000002.12	+	200891735	200892379	200891917	200892379	200889326	200889391	223;271	50;68	69;55	44;34	0.00013497	0.00582068	NM_001369444	NM_001136039
A3SS	4008	LMO7	NC_000013.11	+	75835151	75835339	75835232	75835339	75834225	75834387	21;25	55;72	15;15	7;9	0.000147832	0.00619958	XM_011535095,XM_024449359,XM_017020592,XM_024449354,XM_024449361,XM_024449362,XM_017020599,XM_017020581,XM_017020574,XM_024449367,XM_017020604,XM_024449365,XM_024449363,XM_017020584,XM_017020593,XM_017020591,XM_024449366,XM_017020594	XM_024449364,NM_001366632,NM_001306080,NM_001366634,NM_005358,NM_015842,XM_024449358,XM_017020603,XM_024449355,NM_001366636,XM_024449356,XM_024449357,NM_001330583,NM_001366633
A3SS	409	ARRB2	NC_000017.11	+	4720392	4720640	4720585	4720640	4720215	4720299	493;621	7;13	213;220	17;21	0.000325446	0.0126105	XM_024450751	NM_199004,NM_001257328,XM_011523858,NM_001257329,NM_004313,NM_001330064
A3SS	6553	SLC9A5	NC_000016.10	+	67255752	67255930	67255838	67255930	67255392	67255471	7;21	2;1	0;1	1;1	0.000483055	0.0173952	NM_001323973,XM_017023594,NM_001323971,NM_004594,NM_001323972	NM_001323974,NM_001323975
A3SS	253738	EBF3	NC_000010.11	-	129840244	129840442	129840244	129840334	129842115	129842293	35;51	39;39	14;29	3;6	0.000660722	0.0226896	XM_006717741,NM_001375379,XM_005252669,XM_011539574,NM_001375380,NM_001375392,XM_011539575,XM_005252667	NM_001375390,NM_001375389,XM_006717744,NM_001375391,NM_001005463,XM_017016027
A3SS	7249	TSC2	NC_000016.10	+	2088047	2088325	2088226	2088325	2087862	2087941	272;315	4;5	69;49	8;7	0.000671489	0.0227004	XM_024450413	NM_001077183,NM_000548,XM_011522637,NM_001363528,NM_001318831,NM_001370404,NM_001114382,XM_011522640,NM_001318829,NM_001318832,NM_021055,XM_017023618,XM_011522639,XM_011522638,NM_001318827,XM_017023615,XM_011522636
A3SS	2643	GCH1	NC_000014.9	-	54842016	54844143	54842016	54843054	54845767	54845852	1042;1636	6;8	138;153	9;4	0.000824605	0.0267835	NM_000161	NM_001024024,NM_001024071,NM_001024070
A3SS	7592	ZNF41	NC_000023.11	-	47456271	47456414	47456271	47456398	47467323	47467760	5;5	4;8	2;4	1;0	0.000883553	0.0281462	XM_017029812,XM_006724550,XM_017029811,XM_017029813	NM_001324152
A3SS	93134	ZNF561	NC_000019.10	-	9617620	9617768	9617620	9617758	9618090	9618179	11;9	16;24	2;0	10;16	0.00128382	0.0392008	XM_011528436	XM_011528437,XM_024451781
A3SS	222389	BEND7	NC_000010.11	-	13441087	13443704	13441087	13441750	13447265	13447319	1097;1477	1;15	399;352	10;10	0.00157625	0.047046	XM_011519402	XM_011519405,NM_001378151,NM_001378150
A3SS	55573	CDV3	NC_000003.12	+	133587158	133590261	133588352	133590261	133586562	133586722	6756;9460	239;231	3643;3175	484;460	0	0	XM_017006808,NM_001134422	XM_024453637,XM_005247591
A3SS	5705	PSMC5	NC_000017.11	+	63830132	63830501	63830270	63830501	63829851	63829949	1632;2108	31;43	758;655	136;88	0	0	XM_024450840,XM_024450841	NM_001199163,NM_002805
A3SS	9324	HMGN3	NC_000006.12	-	79201244	79202389	79201244	79201726	79203579	79203630	2658;3292	15;12	1640;1328	66;51	1.72085e-14	5.18287e-12	NM_001201362	NM_001318884,NM_001318888,NM_004242,NM_001201363,NM_001318886,NM_138730,NM_001318885
A3SS	8460	TPST1	NC_000007.14	+	66359053	66360339	66359894	66360339	66356824	66356871	383;500	41;44	56;52	22;28	3.02453e-09	4.26395e-07	XM_017012727	XM_011516634
A3SS	10658	CELF1	NC_000011.10	-	47465936	47470889	47465936	47468891	47472190	47472357	4489;5405	236;296	4086;3387	72;80	1.33327e-08	1.60622e-06	NM_001172639	XM_017017107,NM_001376434,XM_011519859,XM_024448334,NM_001376384,NM_006560,NM_001376447,NM_001376373,NM_001025596,NM_001376440,NM_001376459,NM_001376387,NM_198700,NM_001376408
A3SS	159195	USP54	NC_000010.11	-	73575511	73576621	73575511	73575675	73625936	73626906	324;402	9;19	207;139	0;0	2.8774e-08	3.23146e-06	XM_024447833	XM_017015782,XM_024447840,XM_024447842
A3SS	51108	METTL9	NC_000016.10	+	21655226	21657471	21655229	21657471	21624930	21625115	4;4	1;1	0;0	2;1	4.6182e-08	4.85718e-06	NM_001288659,NM_016025	XM_024450293,NM_001077180,NM_001288660
A3SS	79639	TMEM53	NC_000001.11	-	44653246	44655209	44653246	44655119	44660173	44660295	45;37	12;9	17;27	0;0	6.90322e-08	6.72658e-06	NM_024587	NM_001300747,XM_011542138
A3SS	159195	USP54	NC_000010.11	-	73575511	73576361	73575511	73575675	73625936	73625981	375;447	9;19	232;159	0;0	8.00638e-08	7.68844e-06	NM_001378208,NM_001391941	NM_001391945,NM_001350995,NM_001391952,NM_001391942,NM_001391949,NM_001391948,NM_001391951,NM_001391946,NM_001391950,NM_001391947,NM_152586
A3SS	84444	DOT1L	NC_000019.10	+	2227736	2232578	2229784	2232578	2226182	2227127	323;373	61;37	88;68	67;48	2.03964e-07	1.85132e-05	XM_011528359,XM_011528361,XM_011528360,XM_017027366,XM_005259659	XM_005259660,NM_032482
A3SS	55374	TMCO6	NC_000005.10	+	140642906	140643041	140642921	140643041	140642585	140642671	9;12	7;10	0;0	3;2	2.36805e-07	2.0921e-05	XM_024446124,XM_017009618,XM_011537665,XM_017009619,NM_001300980,XM_011537663	XM_005268477
A3SS	80264	ZNF430	NC_000019.10	+	21034085	21034184	21034088	21034184	21033455	21033582	15;12	16;10	49;46	6;3	7.2977e-07	6.04432e-05	NM_025189	NM_001172671
A3SS	55973	BCAP29	NC_000007.14	+	107621629	107623317	107622430	107623317	107613331	107613432	6;9	3;2	12;6	0;0	1.95867e-06	0.000142617	NM_001371355,NM_001363482	NM_001371357
A3SS	81875	ISG20L2	NC_000001.11	-	156726905	156727808	156726905	156727769	156728353	156728439	200;220	17;24	32;20	17;11	1.17311e-05	0.000675916	NM_001370152	NM_001303095
A3SS	2969	GTF2I	NC_000007.14	+	74714856	74714916	74714859	74714916	74711031	74711109	49;59	9;15	11;5	0;0	1.37199e-05	0.000777477	NM_032999,NM_033001	NM_001163636
A3SS	204962	SLC44A5	NC_000001.11	-	75202131	75206719	75202131	75203833	75211467	75211552	442;889	8;35	91;84	11;17	1.99703e-05	0.00108462	XM_011540987,XM_017000611,XM_017000610,XM_006710445,XM_017000607,XM_017000609	XM_017000608
A3SS	83759	RBM4B	NC_000011.10	-	66664997	66665660	66664997	66665578	66676667	66677091	11;16	11;36	7;11	1;1	2.86548e-05	0.00149501	XM_011545297	NM_001286135,NM_031492
A3SS	51304	ZDHHC3	NC_000003.12	-	44915260	44926847	44915260	44918143	44929305	44929436	4013;5269	46;59	2626;2295	3;9	3.4598e-05	0.00176343	NM_001135179,NM_001330761,NM_001349379,NM_016598,NM_001349380,NM_001349381	XM_017006570,NM_001349378,XM_017006561,XM_024453555,XM_024453556,NM_001349377,XM_017006562,NM_001349376,XM_017006568,XM_017006565
A3SS	8533	COPS3	NC_000017.11	-	17267884	17268045	17267884	17267977	17270895	17271008	48;54	20;27	28;18	44;30	8.21184e-05	0.00388655	XM_005256842,XM_005256840,NM_001316354	NM_001199125,XM_017025246,XM_005256837,NM_003653,NM_001316357,NM_001316356,NM_001316358,NM_001316355
A3SS	394	ARHGAP5	NC_000014.9	+	32117139	32117287	32117142	32117287	32077303	32077435	3;7	6;3	6;3	0;0	0.000126135	0.0054985	NM_001030055	NM_001173
A3SS	64801	ARV1	NC_000001.11	+	230990575	230990698	230990599	230990698	230990109	230990263	5;21	6;14	7;4	1;0	0.000192039	0.00788507	XM_024449202	NM_001346992
A3SS	11159	RABL2A	NC_000002.12	+	113628549	113628713	113628553	113628713	113627265	113627400	4;4	7;4	0;0	1;13	0.000225448	0.00910864	NM_001354408,NM_001354413,NM_001354410,NM_001306161,NM_001354416,NM_001354419,NM_001354423,NM_001354406,NM_001354412,NM_001354414,NM_001354409	NM_001354418,NM_001306159,NM_001306158,NM_001354427,NM_001354424,NM_001354421,NM_001306160,NM_013412,NM_001354426,NM_001354425,NM_001354405,NM_001354428,NM_001354407,NM_001354417,NM_007082
A3SS	3338	DNAJC4	NC_000011.10	+	64232700	64232865	64232703	64232865	64231870	64231964	6;6	0;1	6;10	5;6	0.00046282	0.0169428	NM_001307980	NM_001307981,NM_005528
A3SS	23161	SNX13	NC_000007.14	-	17880966	17882943	17880966	17881033	17890362	17890484	43;59	2;3	21;14	0;0	0.00056424	0.0201003	XM_017011896,XM_024446696	XM_011515233,NM_001350864
A3SS	55740	ENAH	NC_000001.11	-	225517195	225517990	225517195	225517306	225519197	225519565	1488;1898	602;649	1002;894	186;185	0.000666693	0.0226896	XM_024448313,XM_024448314,XM_024448309,XM_024448307,XM_024448306,XM_024448319,XM_024448316,XM_024448318,XM_024448305,XM_024448317,XM_024448308,XM_024448315,XM_024448311,XM_024448310	NM_001377481,XM_017001748,XM_011544229,XM_017001746,XM_017001749,NM_018212,XM_017001751,XM_017001747,NM_001008493,NM_001377482
A3SS	3320	HSP90AA1	NC_000014.9	-	102101874	102102085	102101874	102102082	102139249	102139749	32;31	17;14	6;5	0;1	0.00077165	0.0256932	NM_001017963	XM_011536718
A3SS	81669	CCNL2	NC_000001.11	-	1390765	1391575	1390765	1390865	1392789	1392803	1173;1900	10;23	299;211	14;10	0.000843757	0.0270809	NM_001320153	NM_001350500,NM_001320155
A5SS	800	CALD1	NC_000007.14	+	134932987	134934077	134932987	134933390	134941091	134941237	227;328	371;433	859;701	72;71	0	0	XM_017012650,NM_033138	NM_033139,NM_004342,XM_024446943,NM_033157,NM_033140,XM_017012652,XM_024446942,XM_017012654
A5SS	64770	CCDC14	NC_000003.12	-	123956354	123956795	123956739	123956795	123948895	123949132	82;154	4;1	12;9	13;7	2.09721e-13	6.99536e-11	XM_024453715	XM_005247711,XM_006713731,XM_005247716,XM_006713733,NM_022757,XM_011513081,NM_001366335,NM_001366339,XM_005247715
A5SS	9524	TECR	NC_000019.10	+	14564785	14564992	14564785	14564858	14565201	14565290	75;103	3;2	104;69	37;33	9.11093e-12	2.10392e-09	XM_024451794,XM_024451792,XM_024451796,XM_024451790	XM_011528442,NM_138501,XM_006722945,XM_024451800,NM_001321170
A5SS	11273	ATXN2L	NC_000016.10	+	28835932	28836176	28835932	28836122	28836325	28836490	100;73	23;25	105;80	1;0	1.74391e-11	3.87793e-09	NM_148414,XM_011545719	NM_001387173,NM_001387169,NM_001387174
A5SS	141	ADPRH	NC_000003.12	+	119579491	119580636	119579491	119579851	119582133	119582467	0;1	1;4	1;1	0;0	2.68342e-09	4.60322e-07	NM_001391992	NM_001371092,NM_001125,NM_001291949
A5SS	79734	KCTD17	NC_000022.11	+	37061103	37061384	37061103	37061175	37061538	37061629	109;112	15;11	66;57	0;0	1.15511e-07	1.33371e-05	XM_005261741	XM_011530377,NM_001282684
A5SS	4817	NIT1	NC_000001.11	+	161118104	161118551	161118104	161118178	161119133	161119388	93;153	4;9	29;26	16;9	1.74383e-07	1.90362e-05	NM_001185093	NM_005600,NM_001185092
A5SS	2570	GABRR2	NC_000006.12	-	89270316	89271722	89271654	89271722	89269010	89269234	4;5	0;0	1;9	2;2	7.09782e-07	6.98611e-05	XM_011535717	XM_011535713,NM_002043
A5SS	3157	HMGCS1	NC_000005.10	-	43297528	43298975	43298517	43298975	43297001	43297166	132;172	7;3	52;35	15;9	6.57043e-06	0.000519064	XM_024446038,XM_011514036	NM_001324224,NM_001324220,NM_001330663,NM_001324223,NM_002130,NM_001098272,NM_001324222,NM_001364188,NM_001324219
A5SS	221302	ZUP1	NC_000006.12	-	116668144	116668766	116668565	116668766	116666633	116667207	107;109	113;112	66;52	17;18	4.92417e-05	0.00278912	NM_001361189	NM_145062
A5SS	26001	RNF167	NC_000017.11	+	4940091	4940308	4940091	4940230	4941076	4941157	171;162	73;95	149;140	185;162	6.82573e-05	0.00365908	NM_001370305	NM_001320358,NM_001370311,NM_001320360,NM_001320362,NM_001370303,NM_001320359,NM_001320356,NM_001370306
A5SS	64770	CCDC14	NC_000003.12	-	123946802	123947319	123947279	123947319	123944848	123944990	1009;1461	32;47	325;256	28;29	7.08089e-05	0.00376227	NM_001366338,XM_024453715,XM_006713731,XM_005247716,NM_022757,XM_011513081,NM_001366336,NM_001366337,XM_005247713,NM_001366335,NM_001366339,XM_005247715,NM_001308317,XM_017007061	XM_005247711,XM_017007059,XM_006713733
A5SS	151194	METTL21A	NC_000002.12	-	207625061	207625394	207625264	207625394	207624228	207624404	77;75	8;14	8;1	5;7	0.000151965	0.00741788	NM_001388427,NM_001127395,NM_001393569,NM_001330131,NM_001393571,NM_001308021	NM_001330135,NM_001393570,NM_001393572,NM_001330130,NM_001393567,NM_001393566
A5SS	7571	ZNF23	NC_000016.10	-	71461658	71462247	71462209	71462247	71456763	71456828	97;100	9;19	63;41	2;0	0.000409996	0.0167457	NM_001381973,NM_001381970,NM_001381972,NM_001381971,NM_001381976,NM_001381966,NM_001381967,NM_145911,NM_001381977,NM_001381969,NM_001381968,NM_001381975,NM_001381965,NM_001381980,NM_001381974	NM_001381981,NM_001304492,NM_001381984,NM_001304493,NM_001304494
A5SS	23583	SMUG1	NC_000012.12	-	54188725	54188985	54188825	54188985	54187818	54187905	20;24	5;4	11;7	0;0	0.000508078	0.0203367	NM_001351249,NM_001243789,NM_001351250,NM_001351247	NM_001351248,NM_001351256
A5SS	219854	TMEM218	NC_000011.10	-	125111584	125111626	125111586	125111626	125101200	125101303	2;1	4;1	1;3	0;0	0.000528541	0.0207409	NM_001387253,NM_001387248,NM_001258239,NM_001387236,NM_001387252,NM_001258238,NM_001387239,NM_001387244,NM_001387237,NM_001387235	NM_001387250,NM_001387247,NM_001258240,NM_001258241,NM_001387246,NM_001387240,NM_001387245
A5SS	672	BRCA1	NC_000017.11	-	43091434	43094860	43094743	43094860	43090943	43091032	7391;10256	63;72	1809;1447	3;3	0.000826643	0.0295393	NM_007297,NM_007294,NM_007300	NM_007299,NM_007298
A5SS	22871	NLGN1	NC_000003.12	+	173397743	173398487	173397743	173398063	173604278	173605091	10;12	8;8	0;1	3;3	0.00112936	0.0380937	NM_001365926,NM_014932,NM_001365932	NM_001365931,NM_001365935,NM_001365925
A5SS	1832	DSP	NC_000006.12	+	7579274	7581569	7579274	7579772	7582641	7586714	4092;5110	165;196	806;739	112;88	5.49005e-13	1.73486e-10	NM_004415	NM_001008844
A5SS	641339	ZNF674	NC_000023.11	-	46528334	46528445	46528349	46528445	46497724	46501335	7;8	0;3	0;0	1;2	3.98981e-12	9.98117e-10	NM_001039891	NM_001190417
A5SS	2548	GAA	NC_000017.11	+	80101580	80101890	80101580	80101625	80104554	80105132	83;64	17;8	20;7	0;0	1.66218e-08	2.21771e-06	NM_000152	NM_001079803,NM_001079804
A5SS	55193	PBRM1	NC_000003.12	-	52681694	52681820	52681703	52681820	52679573	52679726	2;2	0;0	1;1	3;3	1.12326e-06	0.000108775	NM_001394880,NM_001366071,XM_017006742,NM_001350076,XM_017006752,XM_011533902,NM_001394878,NM_001366072,XM_017006727,XM_017006743,XM_017006736,XM_017006728,XM_017006759,XM_017006755,XM_017006735,NM_001350078,XM_011533900,XM_017006754,NM_001366070,XM_017006764,XM_011533903,XM_017006753,XM_017006741,NM_001350079,XM_017006751,XM_017006729,XM_017006747,XM_017006732,NM_001366075,XM_017006725,NM_001350…	XM_017006730,XM_017006731,XM_024453619,XM_024453618,NM_001366076,NM_001394870,NM_001366073,XM_017006744,NM_001350077
A5SS	4861	NPAS1	NC_000019.10	+	47040443	47040730	47040443	47040550	47040977	47041125	32;36	55;37	41;26	6;7	2.42537e-06	0.000202249	XM_017026844,XM_024451525	XM_024451524,NM_002517
A5SS	79684	MSANTD2	NC_000011.10	-	124779003	124779139	124779049	124779139	124774718	124774974	3;4	3;4	2;2	0;0	3.94718e-06	0.000324642	XM_017018298,NM_001352400,XM_017018297	NM_001352401
A5SS	23155	CLCC1	NC_000001.11	-	108963396	108963484	108963400	108963484	108950308	108950448	5;8	0;10	1;0	5;5	8.27791e-05	0.0043597	NM_001377465	NM_001377462,NM_001377466,NM_001377464
A5SS	130074	FAM168B	NC_000002.12	-	131088962	131089336	131089042	131089336	131082576	131082657	6;9	7;2	9;22	1;0	0.000168526	0.00796718	XM_017003327	NM_001321743
A5SS	79830	ZMYM1	NC_000001.11	+	35097316	35099842	35097316	35097566	35104294	35104469	207;282	53;78	57;63	80;54	0.0002581	0.0113125	XM_024449824	XM_024449833,NM_001319955,XM_017002360,XM_011542163,XM_024449822,XM_011542165,XM_024449828,XM_011542166,XM_017002359,NM_001289089,NM_001289090,NM_001289091,NM_001289088,NM_024772,XM_017002358,XM_024449823
A5SS	9753	ZSCAN12	NC_000006.12	-	28383263	28386236	28386154	28386236	28382190	28382609	380;484	17;21	116;103	17;15	0.000267894	0.0115715	XM_011515014,XM_011515017	XM_017011528
A5SS	11273	ATXN2L	NC_000016.10	+	28836325	28836490	28836325	28836485	28836750	28837232	2;1	9;22	2;5	2;1	0.000427964	0.0172449	NM_001387169	NM_001387179,NM_001387167,NM_001387175
A5SS	5747	PTK2	NC_000008.11	-	140925561	140925749	140925660	140925749	140920813	140921132	3;7	0;0	1;3	2;2	0.000631645	0.0240025	NM_001387649,NM_001387648	NM_001387646,NM_001387650,NM_001387660,NM_001387661,NM_001387643,NM_001352697,NM_001387662
A5SS	8672	EIF4G3	NC_000001.11	-	21174709	21176358	21176174	21176358	21089137	21089213	774;875	201;303	453;393	41;61	0.00116544	0.0390912	XM_017002684,XM_017002672,XM_011542375	XM_017002691,XM_017002702,XM_017002675,XM_017002695,NM_001198802,XM_017002683,NM_001391897,XM_017002699,XM_017002682,NM_001391902,XM_011542370,XM_017002706,XM_017002681,XM_017002709,XM_017002710,XM_017002686,NM_001391904,NM_001391906,XM_017002696,XM_017002674,NM_001391892,NM_001391907,XM_017002679,XM_017002711,XM_017002685,XM_017002705,XM_017002687,XM_017002689,XM_017002690,NM_001391896,NM_001391…
A5SS	54980	C2orf42	NC_000002.12	-	70190475	70191019	70190542	70191019	70182666	70182935	1;2	1;0	0;0	10;2	0.00146594	0.0480957	NM_001348764	NM_001348763
A5SS	26262	TSPAN17	NC_000005.10	+	176656699	176656956	176656699	176656816	176657517	176659051	126;146	17;14	36;25	43;26	1.11022e-15	4.76127e-13	NM_001366491	NM_001006616,NM_001366492,NM_130465,NM_012171
A5SS	2224	FDPS	NC_000001.11	+	155319610	155319928	155319610	155319688	155320408	155320665	2518;3285	117;142	445;440	93;72	2.28706e-14	8.07736e-12	XM_024454071,XM_024454076,XM_024454072,XM_024454066,XM_024454073,XM_024454070,XM_024454074	NM_002004,NM_001135822,NM_001378424,NM_001242824,NM_001378425,NM_001242825,NM_001135821
A5SS	90525	SHF	NC_000015.10	-	45172146	45172318	45172148	45172318	45171882	45172002	9;10	10;8	4;1	0;0	2.22365e-11	4.76815e-09	XM_017022711,NM_001301171,NM_138356,NM_001394037,NM_001301168	NM_001394038,XM_011522175,NM_001394043,NM_001301169,NM_001394041
A5SS	162681	C18orf54	NC_000018.10	+	54361642	54362431	54361642	54361891	54362770	54362921	148;207	16;39	35;19	37;18	6.13096e-09	9.68692e-07	NM_001370309,NM_001288981,NM_001288980,XM_017025567	NM_001288982
A5SS	54939	COMMD4	NC_000015.10	+	75338984	75339344	75338984	75339104	75339701	75339878	810;893	12;9	236;186	18;22	4.69891e-07	4.78174e-05	XM_024449968	NM_001321845,XM_011521739,XM_005254510,NM_001321847,XM_005254509,NM_017828,NM_001321844,XM_011521740,NM_001321848
A5SS	11047	ADRM1	NC_000020.11	+	62308020	62308470	62308020	62308178	62308654	62308862	1384;1145	236;249	991;736	369;351	1.2712e-06	0.000121147	XM_024451814,XM_024451817,XM_024451815,XM_024451819,XM_024451816	XM_024451818,XM_017027605,NM_175573,XM_011528503,NM_001281438,XM_017027610,NM_007002,XM_017027602,NM_001281437
A5SS	7128	TNFAIP3	NC_000006.12	+	137867258	137867518	137867258	137867494	137871212	137871522	3;6	1;4	0;0	2;7	2.09464e-06	0.000178399	NM_001270507	NM_006290
A5SS	11273	ATXN2L	NC_000016.10	+	28835932	28836176	28835932	28836122	28836448	28837237	105;69	35;42	105;80	7;8	5.7401e-06	0.000459514	XM_006721009	XM_006721011
A5SS	79844	ZDHHC11	NC_000005.10	-	859549	860098	859600	860098	850380	850602	8;9	1;3	1;0	3;3	9.16097e-06	0.000661661	XM_017009870	XM_017009871
A5SS	340481	ZDHHC21	NC_000009.12	-	14677297	14680162	14680032	14680162	14674186	14674216	16;56	2;3	8;6	0;0	1.48075e-05	0.000968451	XM_017014691	NM_001354127,NM_001354130,NM_001354126,NM_001354128,NM_001354125,NM_001354129
A5SS	1802	DPH2	NC_000001.11	+	43970965	43971220	43970965	43971189	43972157	43972334	18;12	5;2	7;2	13;11	1.60978e-05	0.00102821	NM_001319171	NM_001319165,NM_001319168,NM_001319167,NM_001039589,NM_001384,NM_001319166
A5SS	4602	MYB	NC_000006.12	+	135194355	135194460	135194355	135194451	135195747	135196002	28;52	11;9	5;6	0;0	3.02261e-05	0.0018331	NM_005375,NM_001130173,NM_001161659	NM_001130172,NM_001161656
A5SS	132660	LIN54	NC_000004.12	-	82984160	82984876	82984823	82984876	82978882	82979006	598;727	12;15	428;354	33;25	3.29809e-05	0.00198017	XM_017007729,NM_194282,XM_006714081,XM_005262750	XM_017007730,NM_001288997,NM_001115008,NM_001115007
A5SS	1452	CSNK1A1	NC_000005.10	-	149505446	149505595	149505482	149505595	149492981	149496860	1247;1418	400;485	684;583	108;88	0.000147404	0.00725419	NM_001892,NM_001271742,NM_001025105	NM_001271741
A5SS	219402	MTIF3	NC_000013.11	-	27450141	27450564	27450508	27450564	27439988	27440449	11;23	7;6	13;13	1;0	0.000153258	0.00742063	NM_001166261	NM_001166263,NM_152912
A5SS	3104	ZBTB48	NC_000001.11	+	6579993	6580136	6579993	6580049	6580540	6581299	28;20	32;21	29;22	8;4	0.000196537	0.00900769	NM_005341	NM_001278647
A5SS	26256	CABYR	NC_000018.10	+	24155700	24156999	24155700	24156042	24159471	24160069	204;272	70;96	27;34	49;22	0.000222843	0.010093	NM_012189,XM_024451162,XM_024451163,XM_024451160,NM_001308231,NM_153768	NM_138644,NM_153769,NM_138643,XM_005258247
A5SS	57325	KAT14	NC_000020.11	+	18138070	18138554	18138070	18138444	18142207	18142919	3;13	9;10	0;1	6;7	0.000803454	0.0292302	NM_001392070	NM_020536,NM_001392074
A5SS	10557	RPP38	NC_000010.11	+	15097303	15098133	15097303	15097398	15103304	15104257	91;94	3;8	69;44	0;1	0.00102779	0.0352621	XM_017015479,XM_017015481	XM_006717364
A5SS	23623	RUSC1	NC_000001.11	+	155325101	155325490	155325101	155325178	155325566	155325672	515;372	7;2	153;107	28;28	0	0	NM_001278228	NM_001105205,XM_006711257,XM_006711256,NM_001278227,NM_001278230,NM_001278229,NM_001105204,XM_006711254,NM_001105203,XM_017000891,NM_014328,XM_017000892
A5SS	81831	NETO2	NC_000016.10	-	47122867	47122912	47122888	47122912	47122656	47122784	596;682	186;221	261;213	224;208	1.85696e-10	3.7164e-08	XM_006721289,XM_006721292,NM_018092,XM_017023740	XM_006721291,NM_001201477
A5SS	9295	SRSF11	NC_000001.11	+	70228421	70230618	70228421	70228555	70231094	70231203	1184;3010	20;23	358;414	24;23	1.60016e-08	2.18349e-06	XM_017002825,XM_017002817,XM_017002831,XM_017002815	XM_017002819,NM_001350614,NM_001350612
A5SS	576	ADGRB2	NC_000001.11	-	31757200	31757645	31757208	31757645	31755998	31756815	8;7	2;2	0;0	2;1	4.60217e-08	5.52628e-06	XM_017001908,XM_017001906,XM_017001911	XM_024448673
A5SS	51447	IP6K2	NC_000003.12	-	48694693	48695418	48695089	48695418	48693269	48694240	437;519	184;204	177;155	213;167	4.87454e-08	5.73857e-06	XM_011533818,XM_024453577,XM_024453576	XM_024453584,XM_024453582,XM_017006587,XM_024453583,XM_024453580,XM_024453586
A5SS	26224	FBXL3	NC_000013.11	-	77026826	77027164	77027011	77027164	77018599	77018722	159;174	39;30	117;96	7;0	1.07797e-05	0.000761428	XM_017020538,XM_005266337	XM_005266336
A5SS	374383	NCR3LG1	NC_000011.10	+	17352355	17354066	17352355	17353972	17356650	17357001	12;41	0;4	4;3	7;3	1.26147e-05	0.000860665	XM_011520073	XM_011520075
A5SS	7718	ZNF165	NC_000006.12	+	28080567	28081530	28080567	28081458	28085480	28085891	3;7	0;1	1;1	2;3	1.25827e-05	0.000860665	NM_003447	NM_001376493
A5SS	2186	BPTF	NC_000017.11	+	67945408	67946325	67945408	67945896	67947725	67947808	542;561	321;374	133;100	213;171	1.28148e-05	0.000864497	XM_011524522,XM_024450646,XM_011524523,XM_005257150,XM_017024353,XM_011524521,XM_005257157,XM_005257151,NM_182641,XM_011524524,XM_005257152,XM_005257154,XM_017024354,XM_005257155,XM_011524525,XM_005257158,XM_005257153,XM_011524520,XM_005257156	XM_005257159,XM_011524526,NM_004459,XM_005257161,XM_005257160,XM_024450647
A5SS	7555	CNBP	NC_000003.12	-	129171633	129171771	129171654	129171771	129171445	129171538	1388;1587	2498;2838	426;389	1693;1405	1.38839e-05	0.000926211	NM_001127193,NM_001127192,NM_003418	NM_001127195,NM_001127194,NM_001127196
A5SS	9753	ZSCAN12	NC_000006.12	-	28390417	28391742	28390595	28391742	28383263	28386236	138;174	10;13	33;28	13;9	0.00012195	0.00620499	XM_011515014	XM_011515017
A5SS	163081	ZNF567	NC_000019.10	+	36687611	36687686	36687611	36687634	36689400	36689497	5;8	0;3	1;2	10;4	0.000124893	0.00630134	NM_001322912,NM_001300979,NM_001322920	NM_001322911,NM_001322916,NM_001322915
A5SS	7587	ZNF37A	NC_000010.11	+	38115194	38115340	38115194	38115290	38117389	38124625	15;14	30;54	34;54	31;25	0.000188827	0.00878851	NM_001324259,NM_001324260	NM_001178101,NM_001324245,NM_001324250,NM_001324247,NM_001324248,NM_001007094,NM_001324251,NM_003421,NM_001324246,NM_001324249
A5SS	83989	FAM172A	NC_000005.10	-	94056686	94057203	94057078	94057203	94053125	94053227	28;8	4;6	55;82	1;2	0.00025813	0.0113125	XM_017009952,XM_017009953	XM_011543672,XM_011543673
A5SS	58487	CREBZF	NC_000011.10	-	85663178	85665148	85663523	85665148	85657989	85662457	1010;1233	151;172	317;296	97;84	0.00034518	0.0145948	XM_017018088	XM_017018090
A5SS	23155	CLCC1	NC_000001.11	-	108963376	108963484	108963396	108963484	108950308	108950448	17;13	5;8	11;10	1;0	0.00035218	0.0147866	NM_001377468	NM_001377465
A5SS	80262	PHAF1	NC_000016.10	+	67109940	67110004	67109940	67109989	67110118	67110239	17;23	11;3	3;4	0;0	0.00073717	0.0271532	NM_001320543,NM_001320541	NM_001320542
A5SS	2107	ETF1	NC_000005.10	-	138542633	138542936	138542704	138542936	138518691	138518867	18;20	28;38	18;8	6;3	0.00083147	0.0295393	NM_001256302	NM_001364160
A5SS	55322	C5orf22	NC_000005.10	+	31534271	31534417	31534271	31534325	31535743	31535893	222;361	11;19	100;107	31;44	6.13365e-12	1.47306e-09	XM_017009611,XM_017009610,XM_011514062,XM_017009613,XM_017009614,XM_017009608,XM_017009607,NM_018356	XM_017009612,XM_006714479,XM_017009609,XM_006714480,XM_017009616,XM_017009615
A5SS	5829	PXN	NC_000012.12	-	120215929	120216581	120216272	120216581	120215559	120215661	34;50	5;11	10;7	0;0	7.48348e-11	1.54934e-08	XM_017019732	XM_006719535,XM_017019734,XM_017019729,NM_001385982,XM_017019736,XM_024449108,XM_006719534,XM_011538622,XM_024449107,XM_017019730,XM_006719532,XM_011538623,XM_006719536,XM_017019737,NM_001385987,NM_001385981,XM_017019726
A5SS	119504	ANAPC16	NC_000010.11	+	72216011	72216138	72216011	72216072	72230365	72230440	245;323	34;50	90;81	0;0	8.51462e-09	1.18888e-06	NM_173473,NM_001242546	NM_001242547
A5SS	4193	MDM2	NC_000012.12	+	68835828	68835984	68835828	68835843	68836671	68836749	523;585	27;35	336;257	89;48	8.32949e-09	1.18888e-06	NM_001278462,XM_006719399,NM_001145339,NM_001367990,XM_006719400,NM_002392	NM_001145337
A5SS	51454	GULP1	NC_000002.12	+	188291873	188292611	188291873	188292219	188383762	188383889	16;20	12;11	0;0	5;6	1.40814e-06	0.000128098	NM_001375936,NM_001375929	NM_001375945,NM_001375941,NM_001375933,NM_001375930
A5SS	60491	NIF3L1	NC_000002.12	+	200889384	200890585	200889384	200889652	200891968	200892379	671;849	61;87	117;101	32;34	1.55149e-06	0.000139032	NM_001369443	NM_021824
A5SS	56928	SPPL2B	NC_000019.10	+	2351433	2351657	2351433	2351594	2352945	2355095	29;31	12;5	2;2	0;0	2.10964e-06	0.000178399	NM_001077238	NM_152988
A5SS	54468	MIOS	NC_000007.14	+	7566883	7567484	7566883	7567072	7572435	7573769	56;56	5;6	29;25	0;0	6.94976e-06	0.000534077	NM_001370077	NM_001370076,NM_019005,NM_001370080
A5SS	64963	MRPS11	NC_000015.10	+	88467907	88469145	88467907	88468024	88475109	88475239	412;513	12;22	76;86	13;14	9.25708e-06	0.000661661	NM_001321972	NM_176805,NM_022839
A5SS	51585	PCF11	NC_000011.10	+	83167414	83167898	83167414	83167505	83168427	83169995	260;355	155;184	99;80	139;115	5.16084e-05	0.00289586	NM_001346414,NM_001346413	NM_001346415,NM_015885
A5SS	22978	NT5C2	NC_000010.11	-	103097290	103098984	103098930	103098984	103095938	103095980	229;262	0;0	103;86	6;2	5.21537e-05	0.00289936	XM_024447907,XM_024447911,XM_024447908	NM_001134373,NM_001351172,XM_005269645,NM_001351193,XM_017015967,NM_001351173,NM_001351175,NM_001351182,XM_017015947,NM_001351195,NM_012229,XM_006717723,XM_024447901,NM_001351189,NM_001351180,XM_005269646,NM_001351190,NM_001351174,NM_001351191,NM_001351197,XM_017015966,NM_001351196,XM_024447904,NM_001351179,XM_024447902,NM_001351188,NM_001351194,NM_001351184,NM_001351169,NM_001351187,XM_024447910…
A5SS	81786	TRIM7	NC_000005.10	-	181203476	181203640	181203544	181203640	181199850	181200081	31;35	4;9	18;11	0;0	0.000158416	0.00760902	NM_203295,XM_017009903	NM_203294,XM_024446224,NM_203293,NM_203296
A5SS	133015	PACRGL	NC_000004.12	+	20700457	20700747	20700457	20700578	20704465	20704533	86;73	10;5	46;35	0;0	0.000228969	0.0102592	NM_001317849	XM_011513804,NM_001330748,NM_001258346
A5SS	9898	UBAP2L	NC_000001.11	+	154234590	154234792	154234590	154234759	154235195	154235291	344;467	1376;1784	426;325	743;671	0.000260535	0.0113352	NM_001375625,NM_001287816,XM_017002972,XM_017002976,NM_001330730,XM_005245668,XM_011510215,XM_005245667,XM_005245673,NM_001375617,XM_005245669,NM_001375612	NM_001375623,NM_001375614,NM_001375626,NM_001375621,NM_014847,NM_001375624,NM_001375616,NM_001127320,NM_001375631,NM_001375615,XM_005245672,NM_001375627,XM_017002982,NM_001375622,NM_001375628,XM_024451291,NM_001375619,NM_001375629,NM_001375620,NM_001375618,NM_001375630
A5SS	23583	SMUG1	NC_000012.12	-	54188720	54188985	54188825	54188985	54187818	54187905	21;23	5;4	12;8	0;0	0.000342851	0.0145948	NM_001351257,NM_001243790	NM_001351248,NM_001351256
A5SS	23583	SMUG1	NC_000012.12	-	54188514	54188985	54188950	54188985	54187818	54187905	49;80	4;8	23;21	11;8	0.000652065	0.0246226	NM_001351253	NM_001351258,NM_014311,NM_001351238,NM_001351244,NM_001351245
A5SS	2870	GRK6	NC_000005.10	+	177433146	177433410	177433146	177433239	177433535	177433676	871;901	29;19	332;251	26;30	0.000707848	0.0262341	XM_024446032	NM_001004105,XM_011534537,NM_002082,XM_006714858,NM_001004106,XM_006714859,NM_001364164
A5SS	84680	ACCS	NC_000011.10	+	44077278	44077611	44077278	44077376	44077844	44077922	21;12	5;5	8;8	1;0	0.00149255	0.0484395	XM_011520410	XM_005253170,XM_024448719,XM_024448720,XM_011520407,NM_001127219,XM_024448718,NM_032592,XM_005253172,XM_011520406
A5SS	10443	N4BP2L2	NC_000013.11	-	32527407	32527532	32527457	32527532	32522181	32522270	509;663	3;7	202;183	47;43	0	0	NM_001387080,NM_001387081,NM_001387225,XM_024449305,XM_017020325,NM_001387008,NM_001387224,XM_017020328,NM_001387082,NM_014887,XM_017020327,NM_001320836,NM_001387001,XM_017020326,XM_011534874,NM_001387223,XM_017020331,NM_001387009,XM_017020349,XM_017020332,NM_001387002,XM_017020324,NM_001387102,NM_001387101,NM_001387083	XM_024449309,XM_024449306,XM_024449307,NM_033111,NM_001387018,NM_001387019,NM_001387099,XM_024449310,NM_001278432,NM_001387015,NM_001387165
A5SS	10525	HYOU1	NC_000011.10	-	119057019	119057205	119057152	119057205	119056069	119056167	8;4	15;4	1;2	0;0	1.11022e-16	5.12752e-14	NM_006389	NM_001130991
A5SS	64324	NSD1	NC_000005.10	+	177135086	177135520	177135086	177135200	177135940	177136030	190;247	244;297	16;11	176;139	1.79856e-14	6.7491e-12	XM_024446154	NM_001365684,NM_172349,XM_024446158,XM_024446156,XM_024446155
A5SS	84254	CAMKK1	NC_000017.11	-	3881498	3882564	3882527	3882564	3880345	3880434	20;21	2;12	6;9	0;0	8.90399e-13	2.67298e-10	XM_024450998	XM_024450999,XM_005256817,XM_017025220,NM_172206,XM_011524035,NM_032294,NM_172207,XM_024450997,XM_024450996,XM_006721588,XM_011524031,XM_011524033
A5SS	27185	DISC1	NC_000001.11	+	232008784	232009049	232008784	232008983	232026434	232026552	26;17	10;12	5;2	0;0	9.48908e-13	2.71297e-10	NM_001164540,NM_001164537,NM_018662	NM_001012957
A5SS	64118	DUS1L	NC_000017.11	-	82058340	82058818	82058780	82058818	82057876	82058254	1677;1958	7;16	615;535	44;27	1.21858e-12	3.32562e-10	XM_024450869,XM_005256393,XM_024450868,XM_006722288	XM_005256394,XM_024450871,XM_006722289
A5SS	22864	R3HDM2	NC_000012.12	-	57297327	57298168	57298089	57298168	57296410	57296551	139;286	2;4	63;43	11;10	6.59703e-09	1.0156e-06	XM_024448887,XM_024448886	XM_017019013,NM_001351214,XM_024448885,XM_011538037,XM_011538042,NM_001330122,NM_001351217,XM_017019015,XM_017019020,XM_017019004,NM_001351208,NM_001351205,XM_011538033,XM_017019029,XM_017019009,NM_001351213,XM_017019012,NM_001351218,XM_017019010,NM_001351211,XM_017019008,NM_001330121,XM_011538040,XM_011538035,NM_001330123,XM_024448883,NM_001351215,NM_001351207,XM_011538031,NM_001351206,XM_017019…
A5SS	5445	PON2	NC_000007.14	-	95416171	95416297	95416241	95416297	95412311	95412451	8;22	4;14	4;6	0;0	2.57253e-08	3.15213e-06	XM_017012357	XM_005250453
A5SS	9762	LZTS3	NC_000020.11	-	3167737	3167961	3167798	3167961	3166704	3167181	20;21	11;5	6;4	0;0	1.47722e-07	1.67344e-05	NM_001282533,NM_001365618	NM_001367609,XM_011529409,NM_001388192,XM_011529408
A5SS	328	APEX1	NC_000014.9	+	20455225	20455389	20455225	20455338	20455577	20455703	1400;1587	154;196	783;687	218;208	1.3556e-06	0.000125478	NM_001244249	NM_080649
A5SS	55049	REX1BD	NC_000019.10	+	18588994	18589683	18588994	18589077	18592107	18592337	193;194	3;4	89;67	11;11	5.62449e-06	0.000456344	XM_024451571	NM_001100419,NM_001100418
A5SS	252839	TMEM9	NC_000001.11	-	201154361	201154474	201154448	201154474	201153857	201153959	3;14	5;8	0;0	5;5	6.75147e-06	0.000526439	NM_001288566	NM_001288569
A5SS	79618	HMBOX1	NC_000008.11	+	29049289	29049394	29049289	29049361	29051017	29053262	10;7	4;6	1;1	0;0	8.33008e-06	0.000617455	NM_001324389,NM_001324394,NM_001324391,NM_001324393	NM_001330498,NM_001324383,NM_001324385
A5SS	124401	ANKS3	NC_000016.10	-	4733937	4734271	4734155	4734271	4731511	4731579	8;5	2;0	0;0	3;1	8.94695e-06	0.000655091	NM_133450	NM_001308089
A5SS	7541	ZBTB14	NC_000018.10	-	5294180	5295143	5294800	5295143	5293243	5293327	23;25	2;5	3;2	0;0	2.26717e-05	0.00141792	XM_024451265	XM_024451264,XM_024451261
A5SS	90338	ZNF160	NC_000019.10	-	53091412	53091720	53091636	53091720	53086261	53086321	7;9	0;1	7;3	6;3	4.85223e-05	0.00278912	NM_001322131,NM_001322130	NM_001322138,NM_198893,NM_001322126,NM_033288,NM_001322134,XM_017027448,NM_001322128,NM_001322137,NM_001322125,NM_001102603,NM_001322139
A5SS	25948	KBTBD2	NC_000007.14	-	32879434	32879942	32879700	32879942	32874991	32875157	440;632	33;30	269;228	44;39	0.000107821	0.00553297	XM_005249696,XM_011515256,NM_015483	XM_005249697,XM_011515257
A5SS	252839	TMEM9	NC_000001.11	-	201154147	201154474	201154361	201154474	201153857	201153959	62;57	3;13	20;22	0;0	0.000160531	0.00764941	NM_001288567	NM_001288566
A5SS	57680	CHD8	NC_000014.9	-	21430800	21431858	21431810	21431858	21428963	21429335	2245;3124	45;37	1268;961	0;6	0.000421421	0.017096	NM_001170629	NM_020920
A5SS	9941	EXOG	NC_000003.12	+	38497628	38499747	38497628	38497689	38500089	38500164	248;407	6;4	94;92	0;0	0.000915261	0.0321358	XM_017007585	XM_017007593
A5SS	22906	TRAK1	NC_000003.12	+	42209766	42210123	42209766	42209985	42219493	42219596	102;106	30;27	92;52	9;2	0.00117637	0.0392385	XM_024453401,XM_017005906,XM_017005909,XM_024453400,XM_017005907,XM_017005908	NM_001349249,XM_024453402,XM_024453404,NM_001042646,NM_001349247
A5SS	23404	EXOSC2	NC_000009.12	+	130697581	130698251	130697581	130697627	130702133	130702310	81;107	9;5	34;44	16;11	0.001318	0.0434795	XM_017014558	XM_005272176,NM_014285,XM_006717023,NM_001282709
A5SS	57732	ZFYVE28	NC_000004.12	-	2339760	2341615	2341477	2341615	2339452	2339655	17;27	12;4	1;4	0;0	0	0	XM_017008502	XM_006713902,XM_017008508,NM_001172659,NM_001172658,NM_001172660,XM_017008510,XM_017008507,XM_006713900,NM_001172656,XM_017008506,XM_017008509,NM_001172657,XM_011513541,XM_017008504,XM_017008503,NM_020972,XM_006713904
A5SS	9524	TECR	NC_000019.10	+	14564785	14564992	14564785	14564858	14565065	14565123	1870;2160	43;54	894;646	139;88	0	0	XM_024451794,XM_024451792,XM_024451796,XM_024451790	XM_011528442,NM_138501,XM_006722945,XM_024451800,NM_001321170
A5SS	133015	PACRGL	NC_000004.12	+	20700457	20700611	20700457	20700578	20704465	20704533	9;3	10;5	1;4	0;0	2.66531e-12	6.95762e-10	XM_024453894,XM_011513796,NM_001330747	XM_011513804,NM_001330748,NM_001258346
A5SS	25906	ANAPC15	NC_000011.10	-	72112238	72112298	72112273	72112298	72111441	72111496	5;5	8;4	1;1	0;0	1.82617e-09	3.42635e-07	NM_001393452,NM_001393435,NM_001393453	NM_001393450
A5SS	133015	PACRGL	NC_000004.12	+	20700422	20700706	20700422	20700578	20704465	20704533	44;37	10;5	19;17	0;0	1.95016e-06	0.000169692	XM_011513792	XM_011513794,XM_011513797
A5SS	2570	GABRR2	NC_000006.12	-	89269861	89271722	89271654	89271722	89269010	89269234	4;11	0;0	3;13	2;2	1.92337e-06	0.000169692	XM_011535716	XM_011535713,NM_002043
A5SS	151648	SGO1	NC_000003.12	-	20174248	20175055	20175004	20175055	20171042	20171232	918;1373	75;80	542;499	103;77	7.26571e-06	0.000545292	XM_011533373,NM_001199251,XM_011533377,NM_001199252,NM_001012410,NM_001012409,XM_011533375,XM_011533376	NM_001012411,NM_001199254,NM_001012412,NM_001199253
A5SS	57472	CNOT6	NC_000005.10	+	180564488	180564593	180564488	180564578	180564674	180564743	469;555	135;156	109;103	86;68	1.10433e-05	0.000770973	NM_001370472,XM_017009672,XM_024446136,XM_024446137,XM_017009671,NM_001370474	NM_001370473
A5SS	91754	NEK9	NC_000014.9	-	75106465	75106702	75106501	75106702	75105949	75105996	18;33	361;458	43;38	161;124	4.14104e-05	0.00241386	XM_005268209,XM_024449741,NM_001329237	NM_033116,NM_001329238
A5SS	10385	BTN2A2	NC_000006.12	+	26382893	26383299	26382893	26383244	26383791	26383915	74;88	24;29	36;33	2;2	0.000254184	0.0113046	XM_005248798	XM_024446302,XM_017010167
A5SS	81669	CCNL2	NC_000001.11	-	1391296	1392803	1392789	1392803	1390765	1390865	2205;3591	10;23	520;400	14;10	0.000376922	0.0156654	XM_017002420	NM_001350500,NM_001320155
A5SS	92714	ARRDC1	NC_000009.12	+	137612895	137613510	137612895	137613006	137613614	137614214	354;513	3;3	149;132	10;6	0.000551948	0.0212789	XM_024447713	XM_024447714
A5SS	124790	HEXIM2	NC_000017.11	+	45160173	45161248	45160173	45160943	45162487	45162635	13;18	1;1	8;8	8;3	0.000905945	0.0319959	NM_001303437	NM_144608
A5SS	23155	CLCC1	NC_000001.11	-	108963396	108963484	108963400	108963484	108962308	108962469	0;0	5;3	2;2	0;2	0.00102637	0.0352621	NM_001377465	NM_001377466,NM_001377467
A5SS	118	ADD1	NC_000004.12	+	2904763	2905108	2904763	2905015	2907742	2907844	125;174	423;525	212;200	313;298	0.0011853	0.0393177	NM_014189,XM_017007704,NM_176801,XM_017007703,XM_005247934,NM_001354761,XM_024453887,NM_001354762	NM_001119,XM_017007706,NM_001354757,XM_017007709,NM_001354758,NM_014190,NM_001286645,NM_001354759,NM_001354754,XM_017007705,NM_001354756,NM_001354755
A5SS	10443	N4BP2L2	NC_000013.11	-	32535768	32537027	32537005	32537027	32527457	32527532	3787;5644	12;2	1001;864	17;31	3.27632e-10	6.34549e-08	NM_001387018	NM_033111,NM_001387165
A5SS	133015	PACRGL	NC_000004.12	+	20700457	20700617	20700457	20700578	20704465	20704533	13;7	10;5	3;4	0;0	1.94312e-08	2.48223e-06	NM_001330746	XM_011513804,NM_001330748,NM_001258346
A5SS	374383	NCR3LG1	NC_000011.10	+	17352355	17354320	17352355	17353972	17356650	17357001	54;127	0;4	8;5	7;3	2.23384e-08	2.79416e-06	XM_011520072	XM_011520075
A5SS	286	ANK1	NC_000008.11	-	41661800	41661941	41661875	41661941	41653224	41655753	25;19	6;9	5;3	0;0	1.58196e-07	1.75891e-05	XM_011544494,XM_017013324,NM_020476,XM_017013321,XM_017013328,XM_017013327,XM_017013319,NM_001142445,XM_011544500,XM_024447128,XM_017013322,XM_011544490,XM_017013323,XM_011544504,XM_017013325,NM_020477	XM_011544501,NM_001142446,NM_020478,XM_017013329,XM_011544491,XM_005273476,XM_011544503,XM_011544495,NM_000037,XM_017013326,XM_011544496,XM_011544502,XM_011544505,NM_020475
A5SS	89781	HPS4	NC_000022.11	-	26466050	26466262	26466225	26466262	26463916	26464826	24;35	0;1	9;7	4;5	5.6286e-07	5.63235e-05	XM_011530495,XM_017029053,XM_006724360	NM_001349901,NM_152841,NM_001349900,XM_024452300,XM_017029052,XM_011530489,XM_017029063,NM_001349905,NM_022081,NM_001349903,XM_017029062,XM_011530485,NM_001349902,XM_011530494,NM_001349904,XM_017029046,XM_017029047,XM_011530493,XM_017029061,NM_001349899,XM_011530492,XM_011530486,NM_001349896,XM_011530487,XM_017029045,XM_011530488,XM_011530490,XM_011530496,XM_017029064,XM_011530491,NM_001349898,XM…
A5SS	23583	SMUG1	NC_000012.12	-	54188825	54188985	54188950	54188985	54187818	54187905	11;14	4;8	2;2	11;8	0.000141813	0.00703673	NM_001351248,NM_001351256	NM_001351258,NM_014311,NM_001351238,NM_001351244,NM_001351245
A5SS	79157	MFSD11	NC_000017.11	+	76736633	76737091	76736633	76737086	76738281	76738448	23;15	37;36	14;11	6;0	0.000192915	0.0089097	NM_001242534	NM_001353017
A5SS	2648	KAT2A	NC_000017.11	-	42119053	42119436	42119244	42119436	42118296	42118403	228;331	512;661	41;37	303;236	0.000321491	0.0137874	XM_017024448,XM_006721818	NM_001376227,NM_021078
A5SS	4521	NUDT1	NC_000007.14	+	2242225	2242292	2242225	2242256	2242924	2243048	9;9	7;11	1;1	10;9	0.000378328	0.0156654	NM_198952	NM_198949
A5SS	64375	IKZF4	NC_000012.12	+	56011416	56011737	56011416	56011494	56018122	56018177	3;0	2;1	7;1	1;0	0.000552882	0.0212789	XM_017019814,XM_017019812	XM_017019816,XM_011538664
A5SS	2669	GEM	NC_000008.11	-	94262089	94262319	94262204	94262319	94260172	94260512	48;10	12;2	11;15	0;1	0.000676674	0.0252345	NM_005261	NM_181702
A5SS	79780	CCDC82	NC_000011.10	-	96388694	96389912	96389843	96389912	96387529	96387613	107;134	23;21	32;21	22;11	0.0011	0.0373131	NM_001363594	NM_001318736,NM_001318737,NM_024725
A5SS	51533	PHF7	NC_000003.12	+	52410623	52411823	52410623	52411247	52412810	52412920	106;160	38;50	69;61	62;48	0.00148597	0.0484395	XM_024453589	XM_011533826
A5SS	23248	RPRD2	NC_000001.11	+	150470560	150471742	150470560	150470980	150471882	150476566	1705;2012	28;17	938;964	153;87	0	0	NM_001387120,NM_001387122,NM_001387117,NM_001297673	NM_001387115,NM_001387114,NM_001387116
A5SS	10443	N4BP2L2	NC_000013.11	-	32538617	32539302	32538682	32539302	32527457	32527532	242;256	3;4	57;44	62;50	0	0	XM_024449306	XM_024449307
A5SS	79723	SUV39H2	NC_000010.11	+	14896845	14897517	14896845	14896977	14899538	14899685	1838;2433	22;30	940;804	73;75	0	0	XM_017016637,NM_001193424,XM_006717503,NM_024670,NM_001193425,XM_011519662	NM_001193427,NM_001193426
A5SS	1832	DSP	NC_000006.12	+	7579274	7581569	7579274	7580240	7582641	7586714	3179;3987	10;0	467;439	23;31	0	0	NM_004415	NM_001319034
A5SS	7284	TUFM	NC_000016.10	-	28844229	28844334	28844313	28844334	28843949	28844101	7265;8234	70;78	2687;2312	261;151	1.33227e-14	5.33262e-12	NM_003321	NM_001365360
A5SS	9212	AURKB	NC_000017.11	-	8207175	8207367	8207317	8207367	8206490	8206639	2045;2477	108;177	1031;886	199;154	3.30767e-09	5.51646e-07	XM_011524072,NM_001313954,NM_001256834,XM_017025307,NM_004217,NM_001313950,XM_017025309,NM_001313951	NM_001313953,NM_001313955,XM_017025311,XM_017025310,XM_017025308
A5SS	2975	GTF3C1	NC_000016.10	-	27464319	27464836	27464394	27464836	27463540	27463592	259;314	400;376	256;170	111;94	6.80936e-09	1.02209e-06	NM_001520,XM_017023188	NM_001286242
A5SS	53635	PTOV1	NC_000019.10	+	49850704	49851096	49850704	49850955	49854405	49854543	8;5	6;5	2;3	0;0	8.36284e-09	1.18888e-06	NM_001364747,NM_001364749	NM_001305108,NM_001364745
A5SS	334	APLP2	NC_000011.10	+	130110537	130110661	130110537	130110585	130121712	130121810	469;591	0;0	278;226	28;24	1.84137e-08	2.40339e-06	NM_001328686,NM_001382532	NM_001382543,NM_001382538,NM_001382545,NM_001382541
A5SS	79446	WDR25	NC_000014.9	+	100376484	100376809	100376484	100376704	100380909	100381746	8;14	9;5	0;0	6;4	2.52846e-07	2.71087e-05	NM_001350947	NM_024515
A5SS	101410538	MMP24OS	NC_000020.11	-	35278008	35278122	35278045	35278122	35276351	35277932	5;4	5;4	1;1	0;0	2.83474e-07	2.98593e-05	NM_001355003	NM_001355004
A5SS	80723	SLC35G2	NC_000003.12	+	136819125	136819628	136819125	136819363	136854442	136855888	113;89	34;42	17;9	0;0	4.14851e-07	4.29442e-05	NM_025246	NM_001097599
A5SS	25777	SUN2	NC_000022.11	-	38750897	38751373	38751209	38751373	38750224	38750320	291;225	19;24	125;87	36;34	1.35844e-06	0.000125478	XM_024452203	NM_001394431,NM_001394439,NM_001394430,NM_015374,NM_001394442,NM_001394437,NM_001394429,NM_001394427,NM_001394433,NM_001394444,NM_001394441,NM_001394434,NM_001199580,NM_001394435,NM_001394432,NM_001394440,NM_001394445,XM_017028748,NM_001394436
A5SS	112840	WDR89	NC_000014.9	-	63641298	63641871	63641803	63641871	63597038	63599973	93;92	0;0	52;48	4;6	7.02733e-06	0.000534077	NM_001258272	NM_001382426,NM_001008726,NM_001382429,NM_001382423,NM_001382424,NM_001382428,NM_001382425,NM_080666,NM_001382427
A5SS	81555	YIPF5	NC_000005.10	-	144170283	144170659	144170534	144170659	144165431	144165604	14;6	3;4	7;3	0;0	1.48397e-05	0.000968451	NM_001271732,NM_001024947	NM_030799
A5SS	667	DST	NC_000006.12	-	56953757	56953819	56953784	56953819	56900420	56900621	2;4	1;1	0;0	2;1	2.53556e-05	0.00155342	XM_017011210,XM_017011214,XM_017011213,XM_017011219,XM_017011225,XM_017011221,XM_011514824,XM_017011209,XM_017011223,NM_001374734,XM_017011216,XM_017011207,XM_017011215,XM_017011212,XM_017011206,XM_011514825,XM_017011211,XM_017011205	XM_017011220,NM_001374736,XM_005249315,NM_001144769,NM_001374722
A5SS	80199	FUZ	NC_000019.10	-	49812446	49812736	49812637	49812736	49811630	49811699	101;141	23;19	53;45	0;2	4.88843e-05	0.00278912	XM_024451730,XM_024451729,XM_011527342	XM_011527347,XM_011527345,NM_001171937
A5SS	55154	MSTO1	NC_000001.11	+	155611215	155611355	155611215	155611291	155611548	155611603	48;39	13;4	9;12	0;0	5.35231e-05	0.00294819	NM_001350789,XM_017001605,NM_001350783,XM_024448042,NM_001350785,NM_001350788,NM_001350782,NM_001350786,XM_011509707,NM_001350778	XM_011509709,XM_011509695,XM_017001606,NM_001350775,XM_011509701,NM_001350772,NM_001350773,XM_011509700,NM_001350777,NM_001256532,XM_011509708,XM_024448039,NM_001350774,NM_001256533,XM_011509702,NM_001350779,NM_001350787,NM_001350784,NM_018116
A5SS	50809	HP1BP3	NC_000001.11	-	20786252	20786652	20786513	20786652	20780344	20780540	97;79	0;0	7;16	5;2	0.000106704	0.00552284	NM_001376789,NM_001376796	NM_001376787
A5SS	3831	KLC1	NC_000014.9	+	103679308	103679545	103679308	103679518	103684985	103685036	253;306	60;59	144;141	12;5	0.000404238	0.0166236	NM_001394849	NM_001394850
A5SS	4615	MYD88	NC_000003.12	+	38140387	38140592	38140387	38140549	38140756	38140848	4;6	5;8	4;2	1;0	0.00053723	0.020945	NM_001172567	NM_001365877,NM_001365876
A5SS	79642	ARSJ	NC_000004.12	-	113906664	113906745	113906695	113906745	113899928	113903675	1;4	0;2	0;0	1;1	0.000664065	0.024919	XM_017008599,XM_017008597	XM_017008595,XM_017008594,XM_024454216,XM_017008593,XM_011532238,XM_011532239
A5SS	5985	RFC5	NC_000012.12	+	118017689	118018053	118017689	118017815	118019071	118019136	72;48	6;7	37;30	0;1	0.000748545	0.0274041	XM_024449118,NM_181578	NM_001130112,XM_024449119,NM_001346815
A5SS	7571	ZNF23	NC_000016.10	-	71461856	71462247	71462209	71462247	71456763	71456828	32;33	9;19	22;17	2;0	0.000817518	0.0293915	NM_001381979	NM_001381981,NM_001304492,NM_001381984,NM_001304493,NM_001304494
A5SS	4897	NRCAM	NC_000007.14	-	108176420	108176606	108176429	108176606	108160360	108160492	7;10	10;32	1;0	11;4	0.000984456	0.0341658	XM_024446775,XM_011516268,XM_011516253,XM_011516258,NM_001371159,NM_001371149,XM_011516267,XM_011516270,NM_001371152,XM_011516257,NM_001371156,XM_024446779,XM_017012248,XM_017012238,NM_001371130,NM_001371141,XM_017012239,XM_011516255,XM_011516266,NM_001371123,NM_001371176,NM_001371135,XM_011516259,NM_001371119,XM_011516269,XM_011516265,XM_011516262,NM_001371142,NM_001371182,XM_011516261	NM_001371165,NM_001371155,NM_001371172,NM_001371168,NM_001371173,NM_001371126,XM_017012251,NM_001371170,NM_001371174,NM_001371169,NM_001371160,NM_001371128,NM_001371179,NM_001371153,NM_001371150,XM_006716014,NM_001371148,NM_001371127,NM_001371151,NM_001371180,NM_001371138,NM_001371137,NM_001371167,NM_005010,NM_001371158,XM_017012246,XM_024446778,NM_001371147,NM_001371177,NM_001193584,XM_017012247…
A5SS	54872	PIGG	NC_000004.12	+	499209	500047	499209	499298	500395	500601	140;134	12;5	59;25	0;1	0.00151856	0.0490186	NM_001289053	NM_001289051
A5SS	56941	HMCES	NC_000003.12	+	129278993	129279203	129278993	129279043	129279709	129279915	41;30	6;3	10;9	0;0	0.00153373	0.0492433	NM_001370343	NM_001370344
A5SS	26001	RNF167	NC_000017.11	+	4940091	4940993	4940091	4940230	4941076	4941157	4585;4827	73;95	2234;2010	185;162	0	0	NM_001375485	NM_001320358,NM_001370311,NM_001320360,NM_001320362,NM_001370303,NM_001320359,NM_001320356,NM_001370306
A5SS	54537	SHLD2	NC_000010.11	+	87151349	87152879	87151349	87151832	87158047	87158155	1955;3114	2;4	193;201	173;143	0	0	NM_001377161,XM_006717905,XM_011539879,XM_017016350,NM_001330112,NM_001377158,NM_001377159,NM_001377160,XM_011539877,NM_001377163,XM_006717903,XM_011539878,NM_019054,XM_017016349	NM_001377168,NM_001377166,NM_001377169,NM_001377172,NM_001377171,NM_001377167
A5SS	800	CALD1	NC_000007.14	+	134932987	134934077	134932987	134933390	134935687	134935765	231;337	107;119	871;705	36;40	0	0	XM_017012650,NM_033138	NM_033139,NM_033157,XM_024446942
A5SS	23164	MPRIP	NC_000017.11	+	17137915	17138429	17137915	17138075	17142626	17142765	133;125	339;403	179;161	145;108	2.2036e-09	4.00921e-07	XM_011523762,XM_017024393,XM_011523763,XM_011523765,XM_011523764,NM_001364716,XM_011523767,XM_011523766	XM_005256564,XM_005256563,NM_201274,NM_015134
A5SS	219736	STOX1	NC_000010.11	+	68884259	68886618	68884259	68884459	68892588	68893060	884;1057	9;0	78;62	8;6	2.66828e-09	4.60322e-07	NM_152709	NM_001130159
A5SS	396	ARHGDIA	NC_000017.11	-	81869329	81869625	81869541	81869625	81867720	81869075	43;38	0;1	77;68	25;22	5.16429e-09	8.38011e-07	NM_001301243	NM_001185077,NM_004309
A5SS	7267	TTC3	NC_000021.9	+	37073253	37073473	37073253	37073364	37108391	37108446	18;39	0;0	2;1	1;4	1.59871e-05	0.00102821	NM_001320704,XM_005261056,NM_001330682,NM_001353938,NM_001330683	NM_001330681,NM_001001894,NM_001353937
A5SS	149473	CCDC24	NC_000001.11	+	43992211	43992426	43992211	43992387	43992522	43992639	4;6	5;4	0;0	2;1	1.97899e-05	0.00125072	NM_001349128	NM_152499,NM_001349127
A5SS	752	FMNL1	NC_000017.11	+	45232366	45232480	45232366	45232450	45233223	45233297	4;6	2;6	1;2	0;0	2.45432e-05	0.00151915	XM_006722066,XM_011525180,NM_005892,XM_011525182,XM_006722070,XM_006722062,XM_006722069,XM_011525179,XM_006722063	XM_006722065,XM_006722064
A5SS	9887	SMG7	NC_000001.11	+	183542075	183542502	183542075	183542364	183544352	183544497	342;459	347;347	124;83	229;188	4.02743e-05	0.00239413	XM_005245653,NM_001394134,NM_001174061,NM_001394137,NM_173156,NM_001394143,NM_001375584,XM_011510205,XM_017002970,NM_001350220,XM_011510207,XM_017002969,NM_001394140,NM_001394133,NM_001394136,NM_001394142,NM_001394135	NM_201568,NM_001394144,NM_001375585,XM_011510206,NM_001331007,NM_001394138,NM_001394139,NM_001394145,NM_001394146,NM_001350221,NM_001394141,NM_001394147,NM_201569,NM_001350219
A5SS	23387	SIK3	NC_000011.10	-	116870140	116870401	116870330	116870401	116863667	116863818	15;19	16;10	23;9	1;1	4.08374e-05	0.0024038	XM_017017427	XM_011542724,XM_005271484,NM_001281749,XM_011542722,XM_011542723,NM_001281748,XM_017017425,XM_005271482,NM_001366686,XM_011542725,XM_017017426,NM_025164,XM_017017424
A5SS	54980	C2orf42	NC_000002.12	-	70190183	70191019	70190542	70191019	70182666	70182935	18;6	1;0	10;8	10;2	5.46634e-05	0.00295675	NM_001348758	NM_001348763
A5SS	80199	FUZ	NC_000019.10	-	49812614	49812736	49812637	49812736	49811630	49811699	46;62	23;19	24;21	0;2	5.42807e-05	0.00295675	XM_017027322,XM_017027323,XM_006723399,NM_001352262,XM_011527343,NM_025129,XM_011527341,XM_017027320,NM_001363663,XM_011527340	XM_011527347,XM_011527345,NM_001171937
A5SS	22807	IKZF2	NC_000002.12	-	213056832	213057099	213056910	213057099	213049712	213049880	2;11	2;5	8;7	0;0	0.000105042	0.00548408	NM_016260,XM_011510816,XM_011510809,XM_017003591,XM_011510811,XM_011510804,XM_005246385,XM_011510808,XM_011510807,NM_001387220,XM_011510805,XM_011510812,XM_011510817,XM_011510810,XM_011510818,XM_011510803,XM_011510802,XM_005246384,NM_001371274	XM_017003592,NM_001371275,NM_001079526,XM_011510815,NM_001371277,XM_011510819,XM_005246386,NM_001371276
A5SS	79830	ZMYM1	NC_000001.11	+	35097316	35099447	35097316	35097566	35104294	35104469	172;237	53;78	40;54	80;54	0.000133255	0.00666717	XM_024449825,XM_024449827	XM_024449833,NM_001319955,XM_017002360,XM_011542163,XM_024449822,XM_011542165,XM_024449828,XM_011542166,XM_017002359,NM_001289089,NM_001289090,NM_001289091,NM_001289088,NM_024772,XM_017002358,XM_024449823
A5SS	55777	MBD5	NC_000002.12	+	148483109	148484135	148483109	148483436	148485741	148485950	114;196	4;8	29;12	0;0	0.000175906	0.0082511	NM_001378120,XM_024452989,XM_024452988,XM_011511472,XM_011511470	XM_024452990,NM_018328
A5SS	79847	MFSD13A	NC_000010.11	+	102468286	102468842	102468286	102468332	102468954	102469197	72;112	1;1	37;25	7;2	0.000223579	0.010093	XM_011540160,XM_017016660,XM_017016657	XM_017016661,XM_011540163,XM_024448171,XM_006717973
A5SS	51533	PHF7	NC_000003.12	+	52410659	52411339	52410659	52411247	52412810	52412920	159;196	38;50	110;75	62;48	0.000519423	0.0206531	NM_001321127	NM_001278221,NM_016483
A5SS	55139	ANKZF1	NC_000002.12	+	219230227	219230405	219230227	219230350	219232259	219232362	31;31	0;0	9;3	2;6	0.000524161	0.0207044	XM_017004421,NM_001042410,NM_018089,XM_011511392	XM_017004420,XM_005246663
A5SS	51503	CWC15	NC_000011.10	-	94973272	94973556	94973304	94973556	94972054	94972193	0;1	3;1	6;3	3;1	0.000618413	0.0236494	NM_001363371	NM_001363372
A5SS	81669	CCNL2	NC_000001.11	-	1392678	1392803	1392789	1392803	1390765	1390865	281;399	10;23	65;48	14;10	0.000808164	0.0292302	NM_001350499,NM_001350498,NM_001350497	NM_001350500,NM_001320155
A5SS	23367	LARP1	NC_000005.10	+	154793799	154793922	154793799	154793901	154794099	154794262	131;221	58;132	78;73	8;19	0.000924915	0.032286	XM_011537614,NM_001367717	NM_001367718,NM_001367716
A5SS	328	APEX1	NC_000014.9	+	20455225	20455394	20455225	20455338	20455577	20455703	3217;3794	154;196	1850;1552	218;208	0.0010668	0.0363925	NM_001641	NM_080649
	Gene ID	Gene Name	Chr	Strand	1stExonStart	1stExonEnd	2ndExonStart	2ndExonEnd	upstreamExonStart	upstreamExonEnd	downstreamExonStart	downstreamExonEnd	IC_control	SC_control	IC_hnRNPG_KD2	SC_hnRNPG_KD2	P-value	FDR	1stExonTranscripts	2ndExonTranscripts
MXEs	80856	LNPK	NC_000002.12	-	175935707	175935790	175937343	175937514	175923861	175930199	175939551	175939657	447;522	10;14	251;225	63;54	3.33067e-16	3.57328e-13	XM_005246878	XM_006712783,XM_005246879,XM_005246880,XM_011511945,XM_017005055
MXEs	5829	PXN	NC_000012.12	-	120216272	120216581	120219206	120220091	120215102	120215273	120221622	120221758	23;21	86;110	28;22	5;6	4.32987e-14	3.87105e-11	XM_017019729,NM_001385982,NM_001385983,XM_017019737,NM_001385987,NM_001385981	NM_001385985,XM_017019735
MXEs	64172	OSGEPL1	NC_000002.12	-	189753915	189754064	189755172	189755560	189752848	189752979	189761646	189761660	302;386	163;230	84;60	188;134	5.80647e-14	4.75534e-11	NM_001376085,NM_001376084
MXEs	196294	IMMP1L	NC_000011.10	-	31469739	31469797	31488127	31488241	31463171	31463305	31509518	31509635	12;8	69;80	23;23	14;8	9.49352e-12	5.92153e-09	XM_011519943,XM_011519945	XM_005252812,XM_017017305
MXEs	25926	NOL11	NC_000017.11	+	67736665	67736754	67737070	67737145	67734362	67734439	67737507	67737692	7;7	1659;1857	119;90	932;727	1.85301e-08	6.62662e-06	NM_001303272,NM_015462
MXEs	10443	N4BP2L2	NC_000013.11	-	32522181	32522270	32527407	32527532	32521372	32521449	32535768	32537027	341;449	288;291	91;89	197;159	8.78992e-08	2.61949e-05	NM_001387080,XM_024449305,XM_017020325,XM_017020328,NM_001387018,NM_001387082,NM_014887,XM_017020327,NM_001320836,NM_001387001,XM_017020326,XM_011534874,XM_017020349,NM_001387002,XM_017020324,NM_001387102,NM_001387101	NM_001387108,NM_001387107,NM_001387103
MXEs	64172	OSGEPL1	NC_000002.12	-	189753915	189754064	189755172	189755560	189752848	189752979	189762684	189762792	301;386	155;222	84;62	130;96	1.30219e-07	3.83803e-05	NM_001376097,NM_001376088,NM_001376095,NM_001376099,NM_001376098,NM_022353,NM_001376078,NM_001376092,NM_001376101,NM_001376100,NM_001376077,NM_001376084,NM_001376094
MXEs	10726	NUDC	NC_000001.11	+	26934248	26934419	26941456	26941660	26924088	26924166	26942659	26942776	125;158	2478;2334	205;192	1157;906	3.39389e-07	9.48203e-05	XM_017000095,XM_017000094,XM_017000096	XM_011540530,NM_006600,XM_024452486
MXEs	9673	SLC25A44	NC_000001.11	+	156196012	156196173	156198992	156199721	156194103	156194247	156199834	156200472	104;125	249;284	114;108	104;104	1.55337e-05	0.00304108	NM_001377385,NM_001377388,NM_001377386	NM_001377387,NM_001377390
MXEs	9814	SFI1	NC_000022.11	+	31613141	31613216	31613353	31613530	31611765	31611840	31613601	31613855	14;16	9;7	1;4	0;0	3.07385e-05	0.00553315	XM_011530574,XM_017029156,XM_017029149,NM_001258325,XM_017029144,XM_017029153,XM_006724390,XM_017029154,XM_017029145,XM_011530581,XM_017029142,XM_011530582,XM_017029140,XM_017029159,XM_011530577,XM_017029147,XM_024452310,XM_017029157,XM_011530583,XM_011530575,XM_017029152,XM_017029146,XM_024452308,XM_011530570,XM_017029143,XM_017029141,XM_011530571,XM_011530579,NM_001258326,NM_014775,XM_011530587…
MXEs	6871	TADA2A	NC_000017.11	+	37426949	37427009	37437737	37437829	37411268	37411390	37440504	37440662	3;10	23;158	1;5	1;1	5.86428e-05	0.009709	NM_001166105,XM_011525155,NM_001488,XM_011525154,XM_017024986,XM_017024982,NM_001291918,NM_133439,XM_011525153,XM_006722044,XM_017024984,XM_017024983	XM_017024981
MXEs	30	ACAA1	NC_000003.12	-	38129289	38129388	38131595	38131638	38126509	38126700	38131925	38132005	170;189	48;81	125;128	16;7	8.25746e-05	0.0131049	NM_001607,XM_006713122,XM_006713123,XM_011533650	NM_001130410
MXEs	23648	SSBP3	NC_000001.11	-	54281437	54281527	54401860	54401945	54257126	54257186	54404575	54404637	294;312	87;79	121;99	77;70	0.000147182	0.021931	NM_001394360,NM_001394367,XM_017000899,NM_001394361,NM_001394364,NM_145716,NM_001394366,NM_001009955,NM_001394363,XM_017000897
MXEs	1719	DHFR	NC_000005.10	-	80649388	80649494	80654007	80654057	80637882	80638009	80654403	80654983	925;1051	73;958	468;340	1174;381	0.000335442	0.0424382	NM_000791,NM_001290357,NM_001290354
MXEs	84224	NBPF3	NC_000001.11	+	21453372	21453430	21466086	21466156	21444947	21445219	21468440	21468585	16;22	27;30	13;12	5;1	0.00036152	0.0448904	NM_001377493,NM_001330381,XM_024450190	NM_001377491,NM_001377496,NM_001377492,XM_017002501,NM_001377495,XM_017002502,NM_001377494
MXEs	10443	N4BP2L2	NC_000013.11	-	32521372	32521449	32527407	32527532	32510291	32518003	32535768	32537027	341;451	225;267	90;89	131;103	0.000364715	0.0450784	NM_001387080,NM_001387108,NM_001387082,NM_014887,NM_001387107,NM_001387103,NM_001387102,NM_001387101	NM_001387104
MXEs	8672	EIF4G3	NC_000001.11	-	20997600	20997633	21001198	21001312	20981047	20981227	21002712	21002808	66;92	13;19	22;12	1;0	0.000398631	0.0486228	NM_001198803,XM_017002695,XM_017002683,XM_017002699,XM_017002682,XM_011542370,XM_017002706,XM_017002681,XM_017002684,XM_017002710,NM_001391906,XM_017002696,XM_017002674,NM_001391907,XM_017002679,XM_017002711,XM_011542371,XM_017002705,NM_001391905,XM_017002689,XM_017002672,NM_001391898,XM_024450533,XM_011542361,XM_017002694,XM_017002697,XM_011542356	XM_017002677,XM_017002691,XM_017002675,NM_001391903,NM_001391902,XM_017002686,XM_017002685,XM_017002676
MXEs	339487	ZBTB8OS	NC_000001.11	-	32627776	32627865	32633644	32633727	32620819	32621948	32650432	32650932	5;3	3;4	12;3	0;0	0.000403616	0.048763	NM_001366264,NM_001366268	NM_001308139,NM_001366269,NM_001366256,NM_001308136,NM_001366266,NM_001330475,NM_001366263,NM_001366258
MXEs	9526	MPDU1	NC_000017.11	+	7586691	7586838	7586898	7587017	7585731	7585797	7587160	7587271	70;72	597;730	142;105	233;199	0	0	NM_001330073	XM_024451040,XM_011524081,NM_004870
MXEs	23788	MTCH2	NC_000011.10	-	47634671	47634734	47635544	47635571	47631035	47631087	47638698	47638805	2;6	109;117	66;136	53;40	0	0	NM_014342,XM_011519959,NM_001317231,XM_017017462,XM_006718172,NM_001317232,XM_011519961,NM_001317233,XM_011519960
MXEs	27316	RBMX	NC_000023.11	-	136875470	136875585	136876502	136876655	136875257	136875383	136877914	136878086	6365;7769	4541;5259	87;122	336;264	4.21885e-15	4.19088e-12	NM_002139
MXEs	10443	N4BP2L2	NC_000013.11	-	32522181	32522270	32535768	32536233	32521372	32521449	32538682	32538795	1051;1649	287;286	307;248	228;196	5.41522e-11	3.09025e-08	NM_001387225,NM_001387018,NM_001387019,NM_001387002,NM_001387102
MXEs	548644	POLR2J3	NC_000007.14	-	102566996	102567083	102569834	102569924	102541500	102541662	102572471	102572621	51;51	556;104	52;53	27;14	2.77483e-10	1.45929e-07	NM_001097615
MXEs	55147	RBM23	NC_000014.9	-	22913723	22913845	22917470	22917802	22911327	22911403	22918998	22919149	19;28	36;46	70;94	23;11	1.57468e-08	5.72693e-06	XM_017021399,NM_001352764,XM_011536896,XM_011536893,XM_011536895,XM_017021398	NM_001352762
MXEs	5980	REV3L	NC_000006.12	-	111365264	111365344	111372595	111376757	111363852	111363978	111377700	111377843	1683;2933	66;80	348;282	42;30	6.90451e-08	2.12857e-05	XM_017011154,XM_011536030,XM_017011153,XM_011536028,XM_011536029,NM_001286432,XM_011536031,XM_017011152,XM_011536032,NM_002912,XM_011536036,NM_001286431,NM_001372078
MXEs	254251	LCORL	NC_000004.12	-	17886067	17886161	17909093	17909345	17873387	17878213	17961902	17962032	253;410	0;4	193;139	25;13	2.83709e-07	8.00985e-05	XM_017007962,XM_011513821,XM_017007963,NM_001394446,XM_011513823,XM_017007961
MXEs	9209	LRRFIP2	NC_000003.12	-	37066223	37066325	37072789	37072882	37065809	37065942	37075023	37075116	15;16	10;6	18;27	0;0	7.3453e-07	0.000193444	NM_001348298,XM_006713386,NM_001348300,NM_001348303,XM_006713400,XM_024453821,XM_017007466,XM_006713396,XM_017007473,NM_001348305,XM_006713393,XM_017007472,XM_006713390,XM_006713389,NM_001348299,XM_006713388,XM_017007471,XM_024453820,NM_001348301,XM_006713387,XM_006713397,XM_011534219,XM_005265551,NM_001348309,NM_001348306,XM_005265539,XM_017007467,XM_005265540,NM_001348307,NM_001348297,NM_001348…	NM_001282691
MXEs	84254	CAMKK1	NC_000017.11	-	3881626	3881782	3882256	3882370	3880345	3880434	3882527	3882564	17;19	38;22	0;1	15;14	2.58875e-06	0.000625521	XM_024450997	XM_005256817,XM_011524035,NM_172207,XM_024450996,XM_006721588,XM_011524031
MXEs	79723	SUV39H2	NC_000010.11	+	14881499	14881645	14896845	14897517	14878865	14878919	14899538	14899685	59;90	2050;2664	86;97	1053;893	4.94063e-06	0.00112299	NM_001193424,NM_001193426
MXEs	54537	SHLD2	NC_000010.11	+	87103647	87103713	87121791	87121907	87096933	87096989	87151349	87152879	0;1	18;12	14;5	10;12	5.05542e-06	0.00112993	XM_011539877	NM_001377159,XM_017016349
MXEs	27010	TPK1	NC_000007.14	-	144667725	144667846	144681806	144681864	144648806	144648879	144682908	144682978	5;2	6;3	0;0	4;1	2.07633e-05	0.00394272	XM_017011971,XM_017011970,NM_001350882,XM_024446715,NM_001350883,XM_011516037,NM_001350884	XM_017011975,XM_017011974,XM_011516039
MXEs	55660	PRPF40A	NC_000002.12	-	152677450	152677475	152679055	152679109	152676404	152676779	152679351	152679472	622;711	202;229	301;273	221;177	3.48205e-05	0.00606442	NM_001365599,XM_017004459,NM_001365600,XM_011511447,NM_001354432,NM_017892,XM_017004458,NM_001365602,NM_001365605,NM_001354431,XM_011511449,XM_024452979,NM_001365603,XM_017004457,NM_001365598,NM_001365604,XM_017004461,XM_024452980,NM_001365596,NM_001365597,NM_001365601
MXEs	4205	MEF2A	NC_000015.10	+	99601940	99602109	99620863	99621080	99598429	99598511	99632977	99633173	0;1	24;44	5;9	23;20	4.1946e-05	0.00721176	NM_001352615	XM_011521582
MXEs	55744	COA1	NC_000007.14	-	43650492	43650712	43665657	43665722	43648599	43648652	43729428	43729523	157;164	45;53	44;40	41;44	4.47646e-05	0.00757232	NM_001371312,NM_001350927,NM_001321205,NM_001371307,NM_001321197	NM_001371314,NM_001350924,NM_001371318,NM_001321199,NM_001321204,NM_001371310
MXEs	54815	GATAD2A	NC_000019.10	+	19427695	19427992	19457006	19457229	19385842	19386138	19465339	19465614	34;52	8;10	23;41	35;28	0.000228386	0.0320708	NM_001384512,NM_001384517,NM_001384514,NM_001384534	NM_001384518
MXEs	10540	DCTN2	NC_000012.12	-	57538252	57538347	57541363	57541372	57535748	57535845	57546027	57546096	3;2	4;2	0;0	7;5	0.000283082	0.0375868	NM_001348067,NM_001348068	NM_006400
MXEs	55095	SAMD4B	NC_000019.10	+	39348287	39348389	39351819	39352374	39342420	39342576	39354005	39354066	73;92	64;72	44;35	93;80	0.000299286	0.0390981	NM_001384573,NM_001384581,NM_001384568,NM_001384578,NM_001384585,NM_001384582,NM_001384593,NM_018028	NM_001384571
MXEs	22990	PCNX1	NC_000014.9	+	70988566	70988699	71009633	71009724	70976941	70978648	71011491	71011549	35;92	182;235	20;26	23;19	0.000300548	0.0390981	XM_005267424,XM_005267427,XM_005267422,NM_014982,XM_005267423,XM_005267420	XM_005267421,XM_005267425,XM_017021096,NM_001308160
MXEs	84866	TMEM25	NC_000011.10	+	118532916	118533207	118533419	118533551	118531774	118531871	118533856	118533887	174;173	50;54	48;33	2;1	6.27206e-06	0.00139027	XM_011543038,NM_001318755,NM_001144034,NM_001144036,NM_032780,XM_017018430,XM_017018432,NM_001144037,XM_006718926,NM_001144038	NM_001318757
MXEs	63905	MANBAL	NC_000020.11	+	37297346	37297534	37298762	37298879	37289654	37289686	37301207	37301413	64;69	331;377	111;105	210;199	8.79324e-06	0.00188675	NM_001387337,NM_001376530,NM_001369742	NM_022077,NM_001376532,NM_001387339,NM_001387338
MXEs	9526	MPDU1	NC_000017.11	+	7585945	7586078	7586691	7586838	7583646	7583965	7587160	7587271	187;244	67;66	137;146	145;103	1.53676e-05	0.0030307	NM_001330073
MXEs	54815	GATAD2A	NC_000019.10	+	19436130	19436219	19457006	19457229	19385842	19386138	19465339	19465614	40;39	8;10	35;21	35;28	1.72307e-05	0.00334887	NM_001384512,NM_001384514,NM_001384521,NM_001300946	NM_001384518
MXEs	11322	TMC6	NC_000017.11	-	78121012	78121164	78121555	78121711	78120652	78120832	78122604	78122749	18;9	39;25	0;0	3;2	1.75124e-05	0.00337914	XM_011524257,XM_011524255,NM_001374596,XM_024450556,NM_007267,NM_001375354,XM_011524256,NM_001321185,NM_001375353,NM_001127198
MXEs	124583	CANT1	NC_000017.11	-	78998147	78998286	79000099	79000270	78997839	78997963	79005371	79005481	24;25	23;28	31;39	6;9	3.52423e-05	0.00609828		XM_011524295
MXEs	6146	None	NC_000001.11	-	6192929	6193054	6197651	6197756	6185019	6186816	6199561	6199595	2498;4417	15112;19276	4357;4091	11747;10167	7.76691e-05	0.0125492	NM_000983
MXEs	149473	CCDC24	NC_000001.11	+	43992211	43992426	43992522	43992639	43991846	43992004	43993889	43993964	8;6	7;15	0;0	3;2	8.2306e-05	0.0131049	NM_001349128	NM_001349129
MXEs	8643	None	NC_000001.11	-	44829156	44829312	44829401	44829533	44828981	44829074	44829613	44829761	0;2	3;2	2;1	0;0	0.000184537	0.0267538	NM_001166292,NM_003738
MXEs	1468	SLC25A10	NC_000017.11	+	81716811	81716855	81717001	81717072	81716008	81716050	81717481	81717491	270;227	8;13	75;65	17;20	0.000236487	0.0327326	NM_001270953
MXEs	7337	UBE3A	NC_000015.10	-	25407066	25407137	25408619	25408684	25405460	25405502	25409087	25409207	0;3	6;14	9;6	1;6	0.000307621	0.0395439	NM_001354539,NM_001354506	NM_001354544,NM_001354541,XM_017022556,NM_001354543,NM_000462,XM_011521995,NM_001354526,XM_024450043
MXEs	54815	GATAD2A	NC_000019.10	+	19436130	19436219	19457006	19457229	19427695	19427992	19465339	19465614	44;35	7;10	45;29	35;28	0.00035426	0.0444001	NM_001384512,NM_001384514
MXEs	284129	SLC26A11	NC_000017.11	+	80223251	80223337	80225836	80225916	80221547	80221794	80236927	80237103	6;1	4;2	0;0	3;1	0.000375278	0.0461712	NM_001166349,XM_011524654,XM_024450711,NM_001166347,NM_173626	XM_006721833,XM_024450710,XM_017024506,XM_017024507,XM_017024505
MXEs	10443	N4BP2L2	NC_000013.11	-	32527457	32527532	32535768	32536233	32522181	32522270	32538682	32538795	1052;1653	3;10	307;247	92;74	0	0	NM_001387018,NM_001387019	NM_001387225
MXEs	5980	REV3L	NC_000006.12	-	111367114	111368028	111372595	111376757	111365264	111365344	111377700	111377843	1683;2933	635;809	348;283	456;441	0	0	XM_017011155,XM_017011154,XM_011536030,XM_017011153,XM_011536028,XM_011536029,NM_001286432,XM_011536031,XM_017011152,XM_011536032,NM_002912,XM_011536036,NM_001286431,NM_001372078
MXEs	55196	RESF1	NC_000012.12	+	31970188	31970356	31987238	31987322	31960776	31960871	31992377	31993107	49;60	65;52	131;122	18;6	5.55112e-16	5.7264e-13	NM_018169,XM_011520722	XM_017019550,XM_005253405
MXEs	5829	PXN	NC_000012.12	-	120216272	120216581	120219206	120220091	120215559	120215661	120221622	120221758	23;21	88;119	28;22	5;6	1.53211e-14	1.41699e-11	XM_006719535,XM_017019734,XM_017019729,NM_001385982,XM_017019736,XM_024449108,XM_006719534,XM_011538622,XM_024449107,XM_017019730,XM_006719532,XM_011538623,XM_006719536,XM_017019737,NM_001385987,NM_001385981,XM_017019726	XM_017019733,XM_017019732
MXEs	27327	TNRC6A	NC_000016.10	+	24730252	24730300	24776932	24777358	24729650	24729846	24789231	24791817	24;32	20;24	8;7	85;68	5.85088e-14	4.75534e-11	NM_001330520,NM_014494
MXEs	1981	EIF4G1	NC_000003.12	+	184315488	184315545	184315762	184315856	184314605	184314674	184317320	184317497	652;595	81;59	131;101	71;64	3.71037e-13	2.84331e-10	NM_198241,NM_001194946,NM_001291157	NM_001194947
MXEs	5829	PXN	NC_000012.12	-	120215559	120215655	120219206	120220091	120215102	120215273	120221622	120221758	23;21	8;5	28;22	0;0	7.91245e-12	5.05285e-09	NM_001385989,NM_001385983	XM_017019729,NM_001385982,NM_001385985,XM_017019735,NM_001385981
MXEs	54537	SHLD2	NC_000010.11	+	87151349	87152879	87158047	87158155	87121791	87121907	87170477	87170672	2125;4101	204;378	663;646	176;157	2.49142e-10	1.36372e-07	NM_001377159,XM_017016349	NM_001377167
MXEs	23567	ZNF346	NC_000005.10	+	177062057	177062151	177064511	177064601	177041777	177041870	177079381	177081189	22;40	6;9	8;7	16;21	7.19958e-08	2.19432e-05	NM_001308213,NM_001363713	NM_001308219
MXEs	10006	ABI1	NC_000010.11	-	26755654	26755741	26759061	26759238	26751597	26751783	26763879	26763960	253;340	302;361	225;210	105;94	9.05285e-07	0.000233468	NM_001348034,NM_001348029,XM_005252332,NM_005470	NM_001178116,NM_001348032
MXEs	10443	N4BP2L2	NC_000013.11	-	32527457	32527532	32536932	32537027	32522181	32522270	32538617	32538795	326;414	1;10	65;68	38;34	0	0	NM_001387099,NM_001387015	NM_001387224,NM_001387020
MXEs	1173	AP2M1	NC_000003.12	+	184176950	184177067	184180168	184180251	184174854	184174959	184180848	184180984	1296;1214	510;522	808;674	1001;882	1.11022e-16	1.24072e-13	NM_004068,NM_001025205,NM_001311198
MXEs	1981	EIF4G1	NC_000003.12	+	184315488	184315545	184315762	184315856	184314605	184314674	184320629	184320722	629;578	35;16	126;101	49;43	1.46549e-14	1.40379e-11	NM_198241,NM_001194946,NM_001291157	NM_001194947
MXEs	54537	SHLD2	NC_000010.11	+	87151349	87152879	87158047	87158155	87096933	87096989	87170477	87170672	2261;4285	204;385	717;687	176;156	1.06734e-09	4.93571e-07	NM_001377161,XM_017016350,NM_001330112,NM_001377159,NM_001377160,XM_011539877,NM_001377163,XM_006717903,NM_001377165,NM_019054,XM_017016349	NM_001377168,NM_001377166,NM_001377169,NM_001377170,NM_001377172,NM_001377171,NM_001377167
MXEs	9526	MPDU1	NC_000017.11	+	7585950	7586078	7586691	7586838	7585731	7585797	7587160	7587271	184;240	70;72	113;105	142;105	1.69802e-09	7.46598e-07	XM_024451040	NM_001330073
MXEs	1981	EIF4G1	NC_000003.12	+	184315762	184315856	184316071	184316218	184314605	184314674	184317320	184317497	81;59	850;744	71;64	206;190	2.43245e-09	9.88495e-07	NM_198241,NM_001194946,NM_001194947,NM_001291157
MXEs	9526	MPDU1	NC_000017.11	+	7585945	7586078	7586691	7586838	7585731	7585797	7587160	7587271	738;920	70;72	415;398	142;105	4.61692e-08	1.50134e-05	NM_001330073,XM_006721597,XM_011524081,NM_004870
MXEs	9324	HMGN3	NC_000006.12	-	79202316	79202389	79203579	79203630	79201244	79201726	79214971	79215022	16;22	746;868	60;39	354;252	8.67747e-08	2.61504e-05	NM_138730	NM_001318884,NM_001318888,NM_004242,NM_001201363,NM_001318886
MXEs	6760	SS18	NC_000018.10	-	26080304	26080423	26082362	26082528	26078075	26078160	26087500	26087577	45;69	11;8	3;2	10;5	3.71408e-07	0.000102696	XM_011526149	XM_011526152,XM_011526151,XM_011526150,XM_011526147
MXEs	196294	IMMP1L	NC_000011.10	-	31473723	31473786	31488127	31488241	31463171	31463305	31509518	31509635	12;8	21;25	23;23	6;8	2.95278e-06	0.000707112	XM_011519943,XM_011519946,XM_005252812,XM_011519944	XM_017017305
MXEs	123811	CEP20	NC_000016.10	-	15879803	15879888	15884007	15884205	15865718	15867516	15888557	15888603	4;2	16;17	10;8	3;3	4.01291e-06	0.000952481	NM_001304502,NM_144600,NM_001304499,NM_001304498,NM_001304500	NM_001304497
MXEs	59338	PLEKHA1	NC_000010.11	+	122375340	122375559	122388967	122389384	122374707	122374806	122392302	122392372	3;5	7;5	0;0	4;3	1.43956e-05	0.00288137	NM_001377232,NM_001377254	NM_001377231,NM_001377242
MXEs	2982	GUCY1A1	NC_000004.12	+	155667345	155667419	155696755	155696849	155666724	155666965	155696934	155697122	19;15	13;13	20;8	1;1	4.43263e-05	0.00757232	XM_005262956
MXEs	10201	None	NC_000003.12	-	48298426	48298523	48300430	48300634	48295074	48295235	48301269	48301400	46;51	21;26	16;17	32;30	4.48902e-05	0.00757232	XM_024453303,XM_024453305
MXEs	254251	LCORL	NC_000004.12	-	17886067	17886161	17909093	17909345	17841198	17845901	17961902	17962032	298;477	50;83	202;147	9;6	5.49284e-05	0.00915053	NM_153686,NM_001365660	NM_001365663
MXEs	10046	MAMLD1	NC_000023.11	+	150445453	150445612	150462771	150462846	150363252	150363530	150469744	150471490	7;4	10;5	0;0	4;2	6.41375e-05	0.0105536	XM_024452318
MXEs	9887	SMG7	NC_000001.11	+	183473720	183473898	183502252	183502391	183472498	183472649	183512836	183512868	32;41	51;49	6;4	24;43	9.80171e-05	0.0153738	NM_001394134,NM_001394138,NM_001394140,NM_001394146	NM_001331007,NM_001350220,NM_001394139,NM_001394145,NM_001394133,NM_001394136,NM_001350221,NM_001350219,NM_001394135
MXEs	29093	MRPL22	NC_000005.10	+	154941216	154941265	154950820	154950938	154941072	154941138	154956370	154956436	282;324	1632;2117	69;51	1070;866	0.000121271	0.0184807	NM_001014990,NM_014180
MXEs	91433	RCCD1	NC_000015.10	+	90955799	90955883	90956611	90956900	90954883	90954948	90959899	90959998	10;11	42;20	0;1	20;9	0.000126961	0.0191305	NM_033544	NM_001017919
MXEs	51660	MPC1	NC_000006.12	-	166368744	166368935	166370217	166370221	166366968	166367184	166382805	166382940	24;23	16;18	0;2	10;10	0.00018023	0.0262715	NM_001376565	NM_001270879
MXEs	57579	FAM135A	NC_000006.12	+	70426438	70426532	70426569	70426764	70415290	70415376	70428303	70428419	117;163	45;51	108;90	86;86	0.000253786	0.0347285	NM_001351608,NM_001331006,XM_005248749,NM_001330999,NM_001331004,NM_001351607,NM_001330995,NM_001351609,NM_001162529,NM_001105531,NM_001330998	XM_011535995
MXEs	10443	N4BP2L2	NC_000013.11	-	32527457	32527532	32535768	32537027	32522181	32522270	32538617	32538795	3508;5273	1;10	930;802	38;34	0	0	NM_001387099,NM_001387015	NM_014887,NM_001320836
MXEs	5980	REV3L	NC_000006.12	-	111367114	111368028	111372595	111376757	111363852	111363978	111377700	111377843	1683;2933	564;699	348;282	399;395	0	0	XM_017011154,XM_011536030,XM_017011153,XM_011536028,XM_011536029,NM_001286432,XM_011536031,XM_017011152,XM_011536032,NM_002912,XM_011536036,NM_001286431,NM_001372078
MXEs	9526	MPDU1	NC_000017.11	+	7585731	7585797	7586691	7586838	7583646	7583965	7587160	7587271	680;732	67;66	318;293	145;103	3.43539e-10	1.7385e-07	NM_001330073
MXEs	1609	None	NC_000004.12	-	965490	965529	965927	966078	965175	965291	966465	966527	43;24	10;15	5;5	0;0	4.3822e-10	2.17657e-07	XM_011513412,NM_001347,XM_017007814,XM_011513414,XM_011513411
MXEs	201627	DENND6A	NC_000003.12	-	57660759	57660839	57661445	57661551	57657679	57657735	57663635	57663713	102;296	12;13	59;32	28;20	1.15142e-09	5.23428e-07	XM_017005864,XM_006713019
MXEs	54039	PCBP3	NC_000021.9	+	45735391	45735429	45749380	45749475	45643826	45643868	45849960	45850095	7;6	2;2	0;0	2;3	9.08505e-09	3.53145e-06	XM_024452088
MXEs	25875	LETMD1	NC_000012.12	+	51053777	51053860	51055986	51056021	51049033	51049185	51056349	51056502	49;62	0;1	19;21	12;5	6.55523e-07	0.000175818	NM_001351325,XM_017019164,XM_017019155,XM_017019162,NM_001351322,NM_001351312,XM_017019166,NM_015416,NM_001243689,NM_001351313,NM_001351317,XM_006719340,XM_024448933,XM_017019152,XM_017019157	NM_001351332
MXEs	57505	AARS2	NC_000006.12	-	44306493	44306532	44306922	44307031	44306279	44306391	44310993	44311161	50;47	102;117	54;46	34;28	1.47304e-06	0.000369238	NM_020745,XM_005249245,XM_011514764	XM_017011112
MXEs	374395	TMEM179B	NC_000011.10	+	62789291	62789426	62789600	62789679	62787401	62787527	62789885	62790400	434;494	459;611	425;393	250;192	7.37266e-06	0.0015947	NM_001363599,NM_199337	NM_001363600
MXEs	84866	TMEM25	NC_000011.10	+	118532245	118532461	118533419	118533551	118531777	118531871	118533856	118533887	94;122	50;54	23;23	2;1	2.78209e-05	0.00511085	XM_017018433	XM_005271703,XM_017018422
MXEs	27333	GOLIM4	NC_000003.12	-	168036835	168036994	168040785	168040869	168032519	168032852	168041391	168041474	252;349	754;858	133;88	750;543	7.18731e-05	0.0117543	XM_005247365,XM_024453455,NM_001308155,XM_017006183,XM_005247364,NM_014498
MXEs	93343	MVB12A	NC_000019.10	+	17423692	17423799	17424005	17424067	17422331	17422458	17424620	17424677	17;12	229;250	29;24	84;87	7.60899e-05	0.0123685	NM_001304547,NM_138401
MXEs	55672	NBPF1	NC_000001.11	-	16583593	16583696	16589898	16590001	16582543	16582758	16591846	16592056	19;24	10;16	4;3	22;7	0.000164128	0.0243209	NM_017940
MXEs	8672	EIF4G3	NC_000001.11	-	20997600	20997633	21001198	21001324	20981047	20981227	21002712	21002808	51;74	13;19	24;5	1;0	0.000203656	0.0289008	NM_001198803,XM_017002695,XM_017002683,XM_017002699,XM_017002682,XM_011542370,XM_017002706,XM_017002681,XM_017002684,XM_017002710,NM_001391906,XM_017002696,XM_017002674,NM_001391907,XM_017002679,XM_017002711,XM_011542371,XM_017002705,NM_001391905,XM_017002689,XM_017002672,NM_001391898,XM_024450533,XM_011542361,XM_017002694,XM_017002697,XM_011542356	NM_001391897,XM_017002704
MXEs	9526	MPDU1	NC_000017.11	+	7586691	7586777	7586898	7587017	7585731	7585797	7587160	7587271	23;20	597;730	39;28	233;199	0.000236759	0.0327326	XM_006721597,NM_004870	XM_024451040,XM_011524081
MXEs	57579	FAM135A	NC_000006.12	+	70426438	70426532	70426569	70426709	70415290	70415376	70428303	70428419	117;163	41;41	108;90	75;74	0.000271877	0.0366432	NM_001351608,NM_001331006,XM_005248749,NM_001330999,NM_001331004,NM_001351607,NM_001330995,NM_001351609,NM_001162529,NM_001105531,NM_001330998	XM_011535996,NM_001331002
MXEs	9169	SCAF11	NC_000012.12	-	45924727	45925074	45926141	45928859	45922935	45923154	45931505	45931612	8191;10796	1012;1255	1835;1713	423;352	0.000290817	0.0384236	XM_024449274,XM_011538984,XM_024449275,XM_017020218,XM_017020217,XM_017020219,XM_011538985,XM_005269230,NM_004719
MXEs	10443	N4BP2L2	NC_000013.11	-	32527407	32527532	32536932	32537027	32521372	32521449	32538617	32538795	327;414	79;99	65;67	45;39	0.000400643	0.0486228	NM_001387224,NM_014887,NM_001320836,NM_001387223,NM_001387009,NM_001387107,NM_001387103,NM_001387100	NM_001387020
MXEs	55196	RESF1	NC_000012.12	+	31970188	31970356	31980877	31985957	31960776	31960871	31987238	31987322	50;59	2452;3365	132;123	394;307	0	0	NM_018169,XM_011520722	XM_017019550,XM_005253405
MXEs	10443	N4BP2L2	NC_000013.11	-	32527457	32527532	32535768	32537027	32522181	32522270	32538777	32538795	3185;4850	0;6	863;735	37;31	0	0	NM_001387165	NM_001387080,NM_001387082,NM_001387001
MXEs	1981	EIF4G1	NC_000003.12	+	184315488	184315545	184315762	184315856	184314605	184314674	184317716	184317816	635;591	36;23	126;105	65;52	0	0	NM_198241,NM_001194946,NM_001291157	NM_001194947
MXEs	64172	OSGEPL1	NC_000002.12	-	189755172	189755555	189761646	189761660	189753915	189754064	189762684	189762792	11;16	300;384	56;46	86;56	0	0	NM_001376088,NM_001376095,NM_001376092	NM_001376084
MXEs	64172	OSGEPL1	NC_000002.12	-	189755172	189755560	189761646	189761660	189753915	189754064	189762684	189762792	11;16	301;386	56;46	86;61	0	0	NM_001376097,NM_001376099,NM_001376098,NM_022353,NM_001376078,NM_001376100,NM_001376077,NM_001376084,NM_001376094
MXEs	4678	NASP	NC_000001.11	+	45607320	45608337	45613168	45613248	45606481	45606591	45614095	45614181	7255;9380	3065;4356	467;454	2435;1933	0	0	XM_005270888,NM_001195193,XM_011541509,NM_002482	NM_152298,XM_017001356,XM_005270889
MXEs	339487	ZBTB8OS	NC_000001.11	-	32627776	32627865	32633644	32633727	32620819	32621948	32634767	32634792	0;0	4;2	10;5	0;1	0	0	NM_001366264,NM_001366268	NM_001308139,NM_001308140,NM_001366259,NM_001308141,NM_178547,NM_001366260,NM_001308136,NM_001366266,NM_001366257
MXEs	5306	PITPNA	NC_000017.11	-	1548295	1548387	1553003	1553149	1543019	1543027	1558528	1558559	527;685	84;130	462;382	9;8	2.08122e-12	1.39551e-09	NM_006224,XM_011523939
MXEs	22978	NT5C2	NC_000010.11	-	103111744	103111805	103136248	103136372	103106588	103106706	103139405	103139479	1;0	11;15	2;2	0;0	1.02754e-09	4.83502e-07	XM_005269645,NM_001351193,NM_001351182,NM_001351195,NM_001351191,NM_001351197,NM_001351196,NM_001351179,NM_001351187,NM_001351192,XM_024447905,NM_001351178,NM_001351177,NM_001351186,XM_024447908	NM_001351175
MXEs	10313	RTN3	NC_000011.10	+	63704850	63704907	63718701	63721032	63681499	63681778	63749990	63750198	0;1	361;582	3;4	29;8	6.47576e-09	2.55421e-06	NM_001265589	NM_201428
MXEs	9814	SFI1	NC_000022.11	+	31613353	31613530	31614788	31614860	31613141	31613216	31615047	31615279	24;12	12;12	0;0	6;2	1.58008e-08	5.72693e-06	XM_011530574,XM_017029156,XM_017029149,NM_001258325,XM_017029144,XM_017029153,XM_006724390,XM_017029154,XM_017029145,XM_011530581,XM_017029142,XM_011530582,XM_017029140,XM_017029159,XM_011530577,XM_017029147,XM_024452310,XM_017029157,XM_011530583,XM_011530575,XM_017029152,XM_017029146,XM_024452308,XM_011530570,XM_017029143,XM_017029141,XM_011530571,XM_011530579,NM_001258326,NM_014775,XM_011530587…
MXEs	5833	PCYT2	NC_000017.11	-	81905669	81905735	81906099	81906177	81905065	81905154	81906463	81906546	139;200	24;36	39;33	37;27	1.91107e-08	6.67995e-06	NM_001330518,XM_017024912,NM_001282204,NM_001256435,NM_001184917,NM_002861,XM_017024911,XM_006722287,XM_005256387,NM_001256434,XM_005256386,NM_001256433,NM_001282203
MXEs	29091	STXBP6	NC_000014.9	-	24987885	24987972	25049206	25049299	24974664	24974850	25049877	25050147	1;1	0;0	0;0	1;1	2.7509e-08	9.45922e-06	NM_001351940,NM_001394415	NM_001351941
MXEs	196294	IMMP1L	NC_000011.10	-	31473723	31473786	31488127	31488241	31469739	31469797	31509518	31509635	11;7	58;63	24;18	17;19	2.46015e-07	7.01953e-05	XM_011519943
MXEs	84866	TMEM25	NC_000011.10	+	118532149	118532461	118533419	118533551	118531774	118531871	118533856	118533887	174;244	50;54	60;48	2;1	1.54369e-06	0.000383364	XM_011543038,NM_001318755,NM_001144034,NM_032780,XM_017018430,NM_001144037,XM_006718926,NM_001318757,NM_001144038
MXEs	197320	ZNF778	NC_000016.10	+	89225554	89225631	89226693	89231689	89224718	89224802	89232661	89234453	76;74	4033;5083	38;50	980;805	9.10054e-06	0.00193719	XM_024450183,XM_024450185,XM_024450184,XM_017023016,XM_017023017
MXEs	9013	TAF1C	NC_000016.10	-	84183243	84183333	84184850	84184899	84182201	84182440	84186900	84187057	5;6	3;3	1;0	5;4	2.99546e-05	0.00542846	NM_005679,NM_001243156,NM_001243159,NM_001243157,NM_139353	NM_001243158
MXEs	4205	MEF2A	NC_000015.10	+	99601940	99602109	99631082	99631187	99598429	99598511	99632977	99633173	0;1	1;4	5;9	3;0	3.09502e-05	0.0055341	NM_001352615	NM_001352614
MXEs	6871	TADA2A	NC_000017.11	+	37423508	37423615	37437737	37437829	37411268	37411390	37440504	37440662	196;214	23;158	76;66	1;1	3.21032e-05	0.00566473	XM_017024985,NM_001166105,NM_001488,XM_017024981,XM_017024986,XM_017024982,NM_001291918,NM_133439,XM_006722044,XM_017024984,XM_017024983	XM_011525154,XM_011525153
MXEs	54819	ZCCHC10	NC_000005.10	-	133006758	133006920	133022840	133022906	133000131	133000173	133026496	133026549	87;114	491;703	52;63	140;119	8.18524e-05	0.0131049	NM_001300816,NM_017665,NM_001300817,NM_001308127
MXEs	282969	FUOM	NC_000010.11	-	133356942	133357013	133357186	133357462	133355737	133355811	133357922	133358019	30;20	7;6	4;0	9;2	0.000113362	0.0173742	NM_001301827,NM_001301828,NM_198472,NM_001098483
MXEs	196294	IMMP1L	NC_000011.10	-	31473723	31473786	31488127	31488241	31433459	31433570	31509518	31509635	15;10	19;25	23;18	7;6	0.000178088	0.0261011	XM_011519943,XM_011519946,XM_005252812,XM_011519944	XM_017017305
MXEs	54836	BSPRY	NC_000009.12	+	113362368	113362394	113368258	113368383	113360506	113360737	113369615	113371222	7;3	22;18	0;0	12;8	0.00019101	0.0275434	NM_017688,NM_001317944
MXEs	10006	ABI1	NC_000010.11	-	26755654	26755741	26759061	26759235	26751597	26751783	26765217	26765318	387;483	310;374	301;281	122;104	0.000192669	0.0276341	NM_001348034,NM_001178122,XM_005252333,NM_001348029,NM_001012752,NM_001178119,XM_005252332,NM_005470,NM_001012750	NM_001348033,NM_001178120,NM_001178121
MXEs	22902	RUFY3	NC_000004.12	+	70794794	70794894	70802955	70802983	70789494	70789592	70804347	70804416	3;3	16;20	31;16	8;19	0.000263196	0.0358335	XM_011531753,NM_001037442,XM_011531750,NM_001291993,XM_011531752,XM_005265658,XM_005265656
MXEs	79834	PEAK1	NC_000015.10	-	77209788	77209884	77239781	77239889	77197297	77197352	77252366	77252526	3;4	5;2	1;1	0;0	0.00028271	0.0375868	XM_011522035,XM_011522039	XM_011522036
MXEs	1176	AP3S1	NC_000005.10	+	115895086	115895158	115902884	115902992	115870016	115870128	115913361	115914081	19;0	486;688	102;140	420;392	0	0	NM_001284,NM_001002924,NM_001318093,NM_001318094	NM_001318091
MXEs	6821	SUOX	NC_000012.12	+	55999332	55999590	56001885	56001948	55997614	55997723	56002211	56002271	14;23	4;12	26;18	0;0	2.69617e-10	1.44628e-07	XM_017019907	XM_017019905,XM_024449167
MXEs	23683	PRKD3	NC_000002.12	-	37293132	37293271	37316236	37317179	37290867	37290999	37324197	37324370	1288;2139	429;601	408;367	345;265	1.73866e-09	7.52139e-07	XM_005264237
MXEs	196294	IMMP1L	NC_000011.10	-	31469739	31469797	31488127	31488241	31433459	31433570	31509518	31509635	15;10	20;28	23;18	3;0	2.03947e-09	8.54699e-07	XM_011519943,XM_011519945	XM_005252812,XM_017017305
MXEs	10922	FASTK	NC_000007.14	-	151077309	151077401	151077620	151077780	151076620	151076832	151077878	151078092	1248;1537	172;210	723;592	241;247	1.01191e-08	3.82261e-06	XM_017011704,XM_011515762,XM_024446644,XM_011515763,XM_005249933,XM_024446643,XM_005249932,XM_024446642
MXEs	64172	OSGEPL1	NC_000002.12	-	189753915	189754064	189755172	189755555	189752848	189752979	189762684	189762792	300;384	155;222	84;57	130;96	4.75741e-08	1.51903e-05	NM_001376097,NM_001376088,NM_001376095,NM_001376099,NM_001376098,NM_022353,NM_001376078,NM_001376092,NM_001376101,NM_001376100,NM_001376077,NM_001376084,NM_001376094
MXEs	10056	FARSB	NC_000002.12	-	222642850	222643005	222646800	222646970	222640861	222640931	222648739	222648795	84;63	2780;3273	109;98	700;654	4.85434e-08	1.53174e-05	XM_006712169,XM_011510466,XM_017003110,XM_024452492,NM_005687
MXEs	55773	TBC1D23	NC_000003.12	+	100316098	100316187	100319068	100319204	100310402	100310542	100320776	100320971	35;44	284;409	117;87	293;251	1.98557e-07	5.7886e-05	NM_001199198,XM_011512974,NM_018309,XM_017006841
MXEs	57549	IGSF9	NC_000001.11	-	159937685	159937838	159942962	159943151	159936753	159936908	159943396	159943628	12;8	11;9	1;1	0;0	5.60543e-07	0.000153412	XM_017001884,NM_020789,NM_001135050
MXEs	63905	MANBAL	NC_000020.11	+	37297295	37297534	37298784	37298879	37289654	37289686	37301207	37301413	70;74	213;256	128;124	151;136	1.88804e-06	0.000464579	NM_001369743,NM_001376532,NM_001387339	NM_001376529
MXEs	10046	MAMLD1	NC_000023.11	+	150473679	150473802	150503273	150503517	150469744	150471490	150509961	150510046	5;11	16;23	2;1	0;0	5.00879e-06	0.00112891	XM_006724803,XM_017029188,NM_001177466,XM_006724802,NM_005491	XM_024452320,XM_017029189,XM_011531095
MXEs	56904	SH3GLB2	NC_000009.12	-	129012235	129012298	129014410	129014503	129010119	129010209	129014770	129014904	290;344	21;18	110;98	29;30	7.2856e-06	0.00158868	XM_005252101,XM_006717189,XM_006717188,XM_006717190,NM_001287045,NM_020145,NM_001369913,XM_006717191,NM_001287046,XM_005252098,NM_001369914	NM_001369915
MXEs	8405	SPOP	NC_000017.11	-	49668026	49668078	49675894	49676016	49622732	49622876	49677932	49678163	108;83	20;21	44;40	36;31	1.12978e-05	0.00238597	NM_001007226,NM_001007227,NM_001007230	NM_003563
MXEs	9814	SFI1	NC_000022.11	+	31613353	31613530	31614788	31614860	31611765	31611840	31615047	31615279	8;8	13;14	0;0	8;2	1.31857e-05	0.00265906	XM_011530574,XM_017029156,XM_017029149,NM_001258325,XM_017029144,XM_017029153,XM_006724390,XM_017029154,XM_017029145,XM_011530581,XM_017029142,XM_011530582,XM_017029140,XM_017029159,XM_011530577,XM_017029147,XM_024452310,XM_017029157,XM_011530583,XM_011530575,XM_017029152,XM_017029146,XM_024452308,XM_011530570,XM_017029143,XM_017029141,XM_011530571,XM_011530579,NM_001258326,NM_014775,XM_011530587…
MXEs	9100	USP10	NC_000016.10	+	84704739	84704860	84715850	84715952	84699994	84700111	84716194	84716386	3;11	3;10	9;9	1;0	1.98483e-05	0.00380251	XM_017023864	XM_017023868
MXEs	54815	GATAD2A	NC_000019.10	+	19436130	19436219	19456921	19457229	19385842	19386138	19465339	19465614	40;39	9;13	35;21	41;30	2.82115e-05	0.00514735	NM_001384512,NM_001384514,NM_001384521,NM_001300946	NM_001384515
MXEs	5833	PCYT2	NC_000017.11	-	81905381	81905447	81905669	81905735	81905065	81905154	81906463	81906546	24;36	144;195	37;27	54;49	3.17796e-05	0.00564478	XM_017024912,NM_001282204,NM_001256435,NM_001184917,NM_002861,XM_017024911,XM_005256387,NM_001256434,XM_005256386,NM_001256433,NM_001282203	NM_001330518,XM_006722287
MXEs	23648	SSBP3	NC_000001.11	-	54281437	54281527	54401860	54401945	54258068	54258149	54404575	54404637	294;312	130;163	119;100	21;14	3.46061e-05	0.00606442	NM_018070,NM_001394364,NM_145716,XM_017000897
MXEs	57646	USP28	NC_000011.10	-	113806488	113806584	113807950	113808136	113804867	113805046	113808297	113808437	4;6	21;26	12;15	10;6	0.000106146	0.0164844	NM_001346265,NM_001346264,NM_001346271,NM_001346255,NM_001346254,NM_001346253,NM_020886,NM_001346268,NM_001346252,NM_001346257,NM_001346260,NM_001346261,NM_001346269,NM_001346263,NM_001346270,NM_001346267
MXEs	9745	ZNF536	NC_000019.10	+	30296154	30296243	30352367	30352484	30284071	30284141	30443560	30445732	4;3	2;6	0;1	8;7	0.000301753	0.0390981	XM_011527555,XM_024451807,XM_017027529	XM_017027540,XM_017027533,XM_011527554,XM_017027530,XM_017027539,XM_017027527,XM_017027531,XM_017027532,XM_017027534,XM_017027542,XM_017027538,XM_017027537
MXEs	84164	ASCC2	NC_000022.11	-	29827476	29827600	29833540	29833614	29825621	29825780	29834488	29834550	6;5	21;14	0;1	25;16	0.000325362	0.0413579	XM_011530453,XM_011530451,NM_001369932,NM_001369931,XM_017029005,NM_001369946,XM_011530450	XM_011530443,NM_001369921
MXEs	8795	TNFRSF10B	NC_000008.11	-	23027721	23027753	23028330	23028441	23027132	23027288	23028528	23028602	187;180	137;176	186;121	342;213	0.00039889	0.0486228	NM_147187
MXEs	7625	ZNF74	NC_000022.11	+	20394562	20394662	20395332	20395418	20394150	20394334	20405376	20408455	13;5	0;2	1;1	3;2	0.000411319	0.04925	NM_001256524	NM_001256525
MXEs	10443	N4BP2L2	NC_000013.11	-	32527457	32527532	32535768	32537027	32522181	32522270	32538682	32538795	3306;4988	3;10	903;768	92;74	0	0	NM_001387018,NM_001387019	NM_001387002,NM_001387102
MXEs	4678	NASP	NC_000001.11	+	45613168	45613248	45614095	45614181	45607320	45608337	45614292	45614366	439;573	2125;3328	31;24	1704;1414	0	0	XM_005270888,NM_001195193,XM_011541509,NM_002482
MXEs	54537	SHLD2	NC_000010.11	+	87158047	87158155	87170477	87170672	87151654	87151832	87170839	87170974	20;40	704;818	183;158	351;351	0	0	NM_001377170
MXEs	10443	N4BP2L2	NC_000013.11	-	32522181	32522270	32535768	32537027	32521372	32521449	32538682	32538795	3305;4984	287;286	903;769	228;196	4.52971e-14	3.91908e-11	NM_001387225,NM_001387018,NM_001387019,NM_001387002,NM_001387102
MXEs	10922	FASTK	NC_000007.14	-	151077100	151077236	151077309	151077401	151076912	151077027	151077620	151077780	769;836	470;406	448;397	56;64	1.803e-13	1.4223e-10	XM_017011704,NM_006712,XM_011515763,XM_005249933,XM_005249932,XM_024446642,NM_033015,NM_001258461
MXEs	79154	DHRS11	NC_000017.11	+	36599670	36599763	36599971	36600037	36598920	36599050	36600161	36600804	17;2	3;1	1;0	41;2	5.36349e-13	3.88795e-10	NM_024308,XM_011525233	XM_005257658
MXEs	23683	PRKD3	NC_000002.12	-	37293132	37293271	37316236	37317179	37290867	37290999	37324680	37324772	1332;2174	466;639	414;379	400;308	2.16701e-11	1.26351e-08	XM_024452777,XM_017003741,XM_005264238
MXEs	1488	CTBP2	NC_000010.11	-	125074742	125074843	125088190	125088319	125003337	125003492	125110989	125111093	9;10	9;7	4;1	0;0	2.45172e-10	1.36372e-07	XM_011539351,XM_011539353	XM_005269567,XM_005269568,XM_006717642
MXEs	29123	ANKRD11	NC_000016.10	-	89305205	89305344	89313316	89313589	89291012	89291183	89316932	89317078	82;89	686;711	162;123	315;285	4.5434e-10	2.21561e-07	XM_011523057,NM_013275,XM_011523056,NM_001256182,XM_011523051,XM_017023182,XM_017023186,XM_011523053,XM_011523054,XM_017023183,XM_011523055
MXEs	10313	RTN3	NC_000011.10	+	63704850	63704907	63718980	63721032	63681499	63681778	63749990	63750198	0;1	330;533	3;4	27;8	1.20631e-08	4.49369e-06	NM_001265589	NM_001265590
MXEs	1981	EIF4G1	NC_000003.12	+	184315762	184315856	184316131	184316218	184314605	184314674	184317320	184317497	81;59	785;704	71;64	190;183	2.9883e-08	1.01455e-05	NM_198241,NM_001194946,NM_001194947,NM_001291157
MXEs	375190	FAM228B	NC_000002.12	+	24135118	24135187	24146747	24146835	24095140	24095229	24146929	24147086	6;10	5;10	0;0	1;3	4.31425e-08	1.42855e-05	NM_001291328
MXEs	1936	EEF1D	NC_000008.11	-	143590607	143590738	143592646	143592660	143588990	143590081	143597347	143597415	0;0	50;4	7;6	23;13	5.76662e-08	1.79845e-05	NM_032378	NM_001130053
MXEs	84254	CAMKK1	NC_000017.11	-	3881604	3881648	3882256	3882370	3880349	3880434	3882527	3882564	17;19	16;19	0;1	8;16	2.02665e-07	5.84482e-05	XM_011524032
MXEs	63905	MANBAL	NC_000020.11	+	37297295	37297534	37298762	37298879	37289654	37289686	37301207	37301413	70;74	331;377	128;124	210;199	6.41545e-07	0.000173807	NM_001369743,NM_001376532,NM_001387339	NM_022077,NM_001387337,NM_001369742,NM_001387338
MXEs	10006	ABI1	NC_000010.11	-	26755654	26755741	26759061	26759235	26751597	26751783	26763879	26763960	253;340	302;361	224;210	105;94	9.80046e-07	0.000250341	NM_001348034,NM_001348029,XM_005252332,NM_005470	NM_001348033
MXEs	1609	None	NC_000004.12	-	965490	965529	966150	966301	965175	965291	966465	966527	23;34	10;15	9;2	0;0	2.38592e-06	0.000581753	XM_011513412,NM_001347,XM_017007814,XM_011513414,XM_011513411
MXEs	124583	CANT1	NC_000017.11	-	78998147	78998286	79000099	79000270	78997839	78997963	79009663	79009764	32;34	29;36	31;56	6;11	4.31731e-06	0.00101574	NM_001159772	XM_005257022
MXEs	196294	IMMP1L	NC_000011.10	-	31469757	31469797	31488127	31488241	31433459	31433570	31509518	31509635	15;10	13;11	23;18	3;0	4.6058e-06	0.00106493	XM_011519946,XM_011519947	XM_011519943,XM_005252812,XM_017017305
MXEs	10585	POMT1	NC_000009.12	+	131506402	131506453	131507367	131507514	131504188	131504340	131510259	131510415	2;1	88;115	12;5	35;30	1.14058e-05	0.00238996	XM_011518143,NM_001353193,NM_007171,NM_001077365,NM_001353196,NM_001136113,XM_011518140,XM_006716932,NM_001374690,XM_017014205,XM_011518141,NM_001353195	NM_001374692
MXEs	10443	N4BP2L2	NC_000013.11	-	32517856	32518003	32527407	32527532	32442387	32444126	32535768	32537027	342;449	179;234	90;89	131;98	1.21881e-05	0.00251459	XM_024449305,XM_017020325,XM_017020328,NM_001387018,XM_017020327,NM_001320836,NM_001387001,XM_017020326,NM_001387004,NM_001387002,NM_001387017,XM_017020324
MXEs	23305	ACSL6	NC_000005.10	-	131974757	131974835	131974892	131974970	131973265	131973400	131976647	131976721	13;7	17;32	0;0	4;4	1.31132e-05	0.00265906	NM_001205248,NM_001205247,NM_015256	NM_001009185,NM_001205250
MXEs	435	ASL	NC_000007.14	+	66086584	66086662	66086743	66086821	66083076	66083174	66087333	66087386	157;193	59;58	46;49	1;4	1.52301e-05	0.00302582	NM_001024944,NM_001024946,NM_000048,NM_001024943
MXEs	256006	ANKRD31	NC_000005.10	-	75091260	75091401	75104227	75105218	75084271	75084374	75107520	75107617	8;12	0;0	3;4	1;3	0.000106327	0.0164844	XM_011543300,XM_024446010,XM_017009319,XM_017009321,XM_024446011,NM_001164443,XM_011543298,XM_011543302,XM_011543301,XM_017009317,NM_001372053,XM_017009320	XM_017009318
MXEs	257019	FRMD3	NC_000009.12	-	83349678	83349757	83372912	83372955	83343189	83343287	83389603	83389708	4;3	5;0	1;0	3;9	0.000113106	0.0173742	NM_001244960,XM_024447489,NM_174938,NM_001244959,XM_017014588,XM_024447488,XM_024447487
MXEs	7035	TFPI	NC_000002.12	-	187513615	187513646	187520541	187520618	187503647	187503770	187554199	187554435	0;1	6;2	2;8	2;2	0.000122928	0.0186274	NM_001318941,NM_001329239,NM_001329240	XM_024453058
MXEs	55250	ELP2	NC_000018.10	+	36139418	36139613	36141136	36141201	36138269	36138426	36142825	36142966	10;9	5;15	3;0	25;15	0.000229887	0.0321135	NM_001242876,NM_001242875,NM_001324466	NM_001324465,NM_001242878,NM_001324468,NM_018255,NM_001324467,NM_001242877
MXEs	54915	YTHDF1	NC_000020.11	-	63202286	63203807	63213863	63213943	63195428	63196734	63215576	63215601	256;292	7392;7792	296;205	3923;3151	0.000243848	0.0335398	NM_017798
MXEs	55095	SAMD4B	NC_000019.10	+	39348287	39348389	39351816	39352374	39342420	39342576	39354005	39354066	73;92	63;73	44;35	94;80	0.000266202	0.0360596	NM_001384573,NM_001384581,NM_001384568,NM_001384578,NM_001384585,NM_001384582,NM_001384593,NM_018028	NM_001384570
MXEs	114790	STK11IP	NC_000002.12	+	219606194	219606290	219606475	219606517	219605955	219606059	219606711	219606858	60;109	38;45	41;31	4;4	0.000274585	0.0368233	XM_011510529,XM_011510527,NM_052902,XM_011510526
MXEs	126321	MFSD12	NC_000019.10	-	3547271	3547364	3547454	3547547	3546073	3546168	3547847	3548030	314;299	74;101	180;139	109;95	0.000315325	0.040273	NM_001287529,XM_011527684,NM_174983,XM_005259490,XM_006722647,XM_017026288
MXEs	5325	PLAGL1	NC_000006.12	-	143960468	143960542	143964786	143964818	143947984	143948460	143968906	143968978	14;7	234;247	18;12	78;53	0.00041062	0.04925	NM_001080954,NM_001317162,NM_001289048,NM_001289045,NM_001289044,NM_001080951,NM_001289043,NM_001317159,NM_006718,NM_001289049,NM_001080953	NM_001080952,NM_001317161,NM_001289046,NM_001289042
MXEs	1176	AP3S1	NC_000005.10	+	115866669	115866761	115870016	115870128	115841956	115842106	115895086	115895158	402;511	18;41	272;252	148;167	0	0	XM_017009024,XM_011543136
MXEs	339487	ZBTB8OS	NC_000001.11	-	32631826	32631879	32633644	32633727	32620819	32621948	32634767	32634792	0;0	3;5	10;5	2;2	4.03566e-13	3.00668e-10	NM_001308139,NM_001308140,NM_001366259,NM_001308141,NM_178547,NM_001366260,NM_001366257	NM_001366264,NM_001308136,NM_001366266,NM_001366268
MXEs	8939	None	NC_000009.12	+	130580658	130581513	130593642	130593887	130579576	130579764	130595482	130595588	191;242	8;20	31;24	23;15	1.64624e-12	1.13215e-09	XM_011519174,XM_017015269,XM_017015271,XM_017015270,XM_017015273,XM_006717313
MXEs	55653	BCAS4	NC_000020.11	+	50851941	50852120	50875996	50876093	50841765	50841900	50876485	50877177	0;4	3;9	1;2	0;0	7.55684e-12	4.94347e-09	XM_011528886	NM_017843
MXEs	4835	NQO2	NC_000006.12	+	3003668	3003789	3004494	3004651	2999893	3000085	3006467	3006559	9;16	13;6	0;0	2;13	1.36081e-11	8.29507e-09	NM_001290221
MXEs	10922	FASTK	NC_000007.14	-	151076912	151077027	151077309	151077401	151076620	151076832	151077620	151077780	929;1046	257;201	680;650	36;28	3.13502e-10	1.61701e-07	XM_017011704,XM_011515763,XM_005249933,XM_005249932,XM_024446642	XM_011515762,XM_024446644,XM_024446643
MXEs	284459	ZNF875	NC_000019.10	+	37357961	37358039	37359425	37359546	37347776	37347872	37362108	37364454	11;4	2;1	0;0	6;3	4.69994e-10	2.25102e-07	XM_024451469	XM_024451468,XM_017026702
MXEs	4736	RPL10A	NC_000006.12	+	35468798	35468873	35468946	35469285	35468403	35468439	35469380	35469529	125;139	1477;885	135;114	343;281	1.64927e-09	7.3725e-07	XM_017010900
MXEs	79783	SUGCT	NC_000007.14	+	40684055	40684133	40728781	40728859	40496283	40496386	40749433	40749497	20;12	12;4	1;0	15;7	2.91782e-09	1.16804e-06	XM_011515529,XM_011515525,XM_017012621,NM_024728,XM_011515526,NM_001193311,XM_011515527	XM_006715775
MXEs	9738	CCP110	NC_000016.10	+	19532415	19532544	19535939	19537587	19527866	19528022	19540656	19540787	315;355	4025;5359	189;136	965;840	9.49968e-09	3.63987e-06	NM_001323569,NM_001323577,NM_014711,NM_001323570,NM_001323571,XM_011545991,NM_001199022,NM_001323572,NM_001323576,XM_011545992,XM_017023908
MXEs	1176	AP3S1	NC_000005.10	+	115866669	115866761	115870016	115870128	115852978	115853014	115895086	115895158	19;30	17;33	28;27	145;167	4.64604e-08	1.50134e-05	NM_001002924
MXEs	196294	IMMP1L	NC_000011.10	-	31469757	31469797	31488127	31488241	31463171	31463305	31509518	31509635	12;8	21;25	23;23	7;2	7.35667e-07	0.000193444	XM_011519946,XM_011519947	XM_011519943,XM_005252812,XM_017017305
MXEs	22872	SEC31A	NC_000004.12	-	82861630	82861708	82862533	82862572	82857688	82857764	82863317	82863392	118;138	174;197	79;40	243;213	2.16306e-05	0.00405703	NM_001077206,NM_001191049,NM_001318120,NM_001077208,NM_001318119,NM_001077207
MXEs	9526	MPDU1	NC_000017.11	+	7586691	7586777	7586898	7587017	7583851	7583965	7587160	7587271	21;14	598;736	41;27	234;205	2.64011e-05	0.00488347	NM_004870	XM_011524081
MXEs	26130	GAPVD1	NC_000009.12	+	125268935	125268984	125295457	125295574	125261825	125261959	125298889	125299106	57;61	67;108	6;8	43;40	9.06645e-05	0.0143042	NM_001282679,XM_017014606,NM_001354300,NM_001330777,NM_001354293,NM_001354299,NM_001354296,NM_001354301,NM_001354297,NM_001354295,NM_001282680
MXEs	57610	RANBP10	NC_000016.10	-	67772033	67772086	67805427	67805539	67738012	67738035	67806301	67806560	82;86	14;12	47;41	1;0	0.000130177	0.0195054	NM_001320240,NM_001320238,NM_020850,NM_001320239,XM_005256070,XM_017023508	XM_005256072
MXEs	7571	ZNF23	NC_000016.10	-	71453233	71453350	71456071	71456121	71447596	71449885	71456763	71456828	8;6	7;14	1;0	10;4	0.000198892	0.028375	NM_001381981	NM_001381973,NM_001381967,NM_001381979,NM_001381969,NM_001381968,NM_001304493,NM_001381974
MXEs	54906	TASOR2	NC_000010.11	+	5712822	5712918	5720259	5720397	5684837	5685175	5720543	5720668	61;58	50;82	20;12	74;42	0.000348426	0.0438738	NM_001321783,NM_017782,NM_001321784,NM_001321785
MXEs	6857	SYT1	NC_000012.12	+	78977798	78977931	79047296	79047362	78864773	78865109	79217502	79217685	9;11	10;13	2;0	12;7	0.000356291	0.0444469	NM_001291901,NM_005639
MXEs	1933	EEF1B2	NC_000002.12	+	206159912	206160059	206160587	206160710	206159608	206159684	206161345	206161472	33;44	150;187	301;249	117;114	0	0	NM_001037663	NM_021121
MXEs	259266	ASPM	NC_000001.11	-	197100430	197105185	197117788	197117983	197095997	197096164	197122387	197122595	142;326	6177;12281	141;162	1598;1377	0	0	NM_018136	NM_001206846
MXEs	1176	AP3S1	NC_000005.10	+	115895086	115895158	115902884	115902992	115870016	115870128	115906820	115906861	8;0	62;119	95;136	55;50	0	0	XM_017009024,NM_001318093	NM_001364120
MXEs	388272	C16orf87	NC_000016.10	-	46804335	46804446	46809602	46809785	46796602	46803070	46824385	46824482	686;870	9;4	544;429	124;82	0	0	NM_001348661	NM_001001436
MXEs	54537	SHLD2	NC_000010.11	+	87158047	87158155	87170477	87170672	87151349	87152879	87170839	87170974	285;489	704;818	30;49	351;351	1.29274e-12	9.12439e-10	NM_001377161,XM_006717905,XM_011539879,XM_017016350,NM_001330112,NM_001377158,NM_001377159,NM_001377160,XM_011539877,NM_001377163,XM_006717903,XM_011539878,NM_019054,XM_017016349	NM_001377162,NM_001377165,NM_001377164
MXEs	114799	ESCO1	NC_000018.10	-	21575671	21575777	21584309	21584440	21567979	21568094	21600622	21600736	50;55	1;6	31;20	30;22	1.51058e-11	9.0034e-09	XM_011525799
MXEs	10922	FASTK	NC_000007.14	-	151077309	151077401	151077620	151077780	151077100	151077236	151077878	151078092	1248;1539	299;351	720;592	48;39	1.94103e-09	8.26357e-07	XM_017011704,NM_006712,XM_011515763,XM_005249933,XM_011515761,XM_017011705,XM_005249932,XM_024446642,NM_033015,NM_001258461
MXEs	23648	SSBP3	NC_000001.11	-	54257126	54257186	54258068	54258149	54251793	54251860	54281437	54281527	116;147	259;273	16;13	139;138	2.28526e-09	9.42969e-07	NM_001394360,NM_001394367,XM_017000899,NM_001394365,NM_001394361,NM_001394364,NM_145716,NM_001394366,XM_017000898,NM_001009955,NM_001394363,XM_017000897	NM_018070
MXEs	55147	RBM23	NC_000014.9	-	22913723	22913821	22917470	22917802	22911327	22911403	22918998	22919149	19;28	15;24	70;94	10;5	1.91774e-08	6.67995e-06	NM_001352766	NM_001352762
MXEs	7035	TFPI	NC_000002.12	-	187520541	187520618	187529363	187529485	187503647	187503770	187554199	187554435	10;15	0;1	1;3	2;8	4.01899e-08	1.34742e-05	XM_024453058	NM_001329239,NM_001329241
MXEs	196294	IMMP1L	NC_000011.10	-	31456259	31456386	31488127	31488241	31433459	31433570	31509518	31509637	15;10	133;187	23;18	45;39	8.0724e-07	0.000210204	XM_017017306
MXEs	23648	SSBP3	NC_000001.11	-	54258068	54258149	54281437	54281527	54257126	54257186	54401860	54401945	317;386	150;186	185;137	31;18	1.4616e-06	0.000369238	NM_001394364,NM_145716,XM_017000897	NM_001394360,NM_001394367,XM_017000899,NM_001394361,NM_001394366,NM_001009955,NM_001394363
MXEs	6821	SUOX	NC_000012.12	+	55999332	55999458	56001885	56001948	55997614	55997723	56002211	56002271	19;17	4;12	23;9	0;0	4.36827e-06	0.00101879	XM_017019905,NM_000456	XM_024449167
MXEs	9324	HMGN3	NC_000006.12	-	79202316	79202389	79203579	79203630	79201244	79201726	79234545	79234682	5;8	746;868	44;27	353;254	4.68191e-06	0.00107328	NM_138730	NM_001318884,NM_001318888,NM_004242,NM_001201363,NM_001318886,NM_001318885
MXEs	57862	ZNF410	NC_000014.9	+	73924701	73924819	73927106	73927228	73923394	73923522	73931502	73932521	7;10	2;5	1;0	7;2	6.64435e-06	0.00146072	NM_001242924	NM_001242928
MXEs	23623	RUSC1	NC_000001.11	+	155325566	155325672	155325863	155325910	155325101	155325178	155326579	155327132	25;17	204;227	40;32	87;80	1.15108e-05	0.00239327	NM_001105205,XM_006711257,NM_001278227,NM_001278230,XM_006711254,NM_001105203,XM_017000891,NM_014328
MXEs	25850	ZNF345	NC_000019.10	+	36854449	36854594	36862916	36863011	36851829	36851904	36876784	36879575	9;13	13;16	0;1	9;11	1.2952e-05	0.00265179	NM_001242474	NM_001242476
MXEs	84866	TMEM25	NC_000011.10	+	118532916	118533207	118533419	118533551	118532149	118532461	118533856	118533887	247;248	51;56	68;54	3;1	2.08742e-05	0.00394272	NM_001144035,XM_024448724,XM_011543038,NM_001318755,NM_001144034,NM_032780,XM_005271703,XM_017018430,XM_017018422,NM_001144037,XM_006718926,NM_001144038	NM_001318757
MXEs	63905	MANBAL	NC_000020.11	+	37297346	37297534	37298784	37298879	37289654	37289686	37301207	37301413	64;69	213;256	111;105	151;136	2.20545e-05	0.0041078	NM_001387337,NM_001376530,NM_001369742	NM_001376529
MXEs	4205	MEF2A	NC_000015.10	+	99601940	99602109	99620872	99621080	99598429	99598511	99632977	99633173	0;1	22;35	5;9	23;17	5.30087e-05	0.00888592	NM_001352615	NM_001171894
MXEs	10056	FARSB	NC_000002.12	-	222644884	222644921	222646800	222647325	222642850	222643005	222648739	222648795	214;192	14;6	283;244	1;1	0.000173873	0.0256234	XM_011510466	XM_024452492
MXEs	4595	MUTYH	NC_000001.11	-	45332165	45332310	45332762	45332959	45332022	45332086	45333284	45333324	11;16	70;57	0;0	11;15	0.000215853	0.0304705	NM_001293195,XM_024447251,NM_001293196,NM_001128425,XM_017001331,NM_001350651,NM_001350650,NM_001048173,NM_001048171,XM_011541501,NM_001048172,XM_017001337,XM_017001332,XM_024447245,XM_011541504,XM_017001335,XM_011541503,XM_017001336,XM_011541497,NM_001293190,XM_017001334,XM_011541500,NM_001293191,NM_001293192,XM_011541499,NM_001048174,XM_011541498,XM_024447248,NM_012222,XM_011541502,XM_017001333…
MXEs	79869	CPSF7	NC_000011.10	-	61421053	61421130	61421191	61421257	61420469	61420573	61421389	61421608	24;9	19;8	0;3	11;10	0.000298593	0.0390981	XM_011545261	XM_011545263
MXEs	84071	ARMC2	NC_000006.12	+	108858198	108858271	108868823	108868913	108854224	108854485	108876142	108876350	23;26	6;19	15;26	1;1	0.000308142	0.0395439	XM_005267154,XM_011536168,XM_005267157,XM_005267155,NM_032131,XM_017011350,XM_017011351,XM_011536167,XM_024446568,XM_011536170,XM_011536176,XM_011536166,XM_006715573	XM_011536172
	Gene ID	Gene Name	Chr	Strand	riExonStart	riExonEnd	upstreamExonStart	upstreamExonEnd	downstreamExonStart	downstreamExonEnd	IC_control	SC_control	IC_hnRNPG_KD2	SC_hnRNPG_KD2	P-value	FDR	RetainTranscripts	AbandonTranscripts
RIs	23248	RPRD2	NC_000001.11	+	150470560	150476566	150470560	150470980	150471882	150476566	2206;2612	28;17	1095;1055	153;87	0	0		NM_001387115,NM_001387114,NM_001387116
RIs	55095	SAMD4B	NC_000019.10	+	39383207	39384888	39383207	39383291	39383498	39384888	590;712	197;177	750;613	61;62	6.97578e-10	4.49008e-08		NM_001384573,NM_001384569,NM_001384568,NM_001384578,NM_001384570,NM_001384576,NM_001384565,NM_001384575,NM_001384577,NM_018028,NM_001384571,NM_001384566
RIs	6158	RPL28	NC_000019.10	+	55387929	55392085	55387929	55388048	55391553	55392085	8205;9280	298;327	2531;2031	228;171	2.6856e-08	1.20602e-06		NM_001136135
RIs	340481	ZDHHC21	NC_000009.12	-	14674186	14680162	14674186	14674216	14680032	14680162	52;129	2;3	24;24	0;0	3.7606e-05	0.00103739		NM_001354127,NM_001354130,NM_001354126,NM_001354128,NM_001354125,NM_001354129
RIs	10914	PAPOLA	NC_000014.9	+	96531474	96535597	96531474	96531586	96532510	96535597	32;63	2;0	26;30	6;10	0.000231705	0.00470972		NM_001252006
RIs	115703	ARHGAP33	NC_000019.10	+	35787167	35788822	35787167	35787559	35787643	35788822	25;14	6;3	13;4	0;0	0.000332017	0.00634778		NM_001172630,XM_011526418
RIs	27005	USP21	NC_000001.11	+	161164533	161164942	161164533	161164612	161164834	161164942	277;385	212;284	129;108	41;0	0.000697539	0.0115124		NM_001319847,NM_001319848,NM_012475,NM_001014443
RIs	80279	CDK5RAP3	NC_000017.11	+	47974399	47975337	47974399	47974448	47975158	47975337	587;853	245;238	162;142	123;103	0.00190846	0.0281316		NM_001278197,XM_011525297,XM_017025166,NM_176096
RIs	11273	ATXN2L	NC_000016.10	+	28835932	28837232	28835932	28836122	28836727	28837232	1154;1159	265;316	1877;1671	114;104	0	0		NM_001387196,NM_001387199,NM_001387195,NM_001387176,NM_148415,NM_001387193,NM_001387173,NM_001387189,NM_001387202,NM_001387192,NM_001387185,NM_001387194,NM_001387170,NM_001387174
RIs	9919	SEC16A	NC_000009.12	-	136474048	136477684	136474048	136474486	136475197	136477684	1735;2317	23;28	80;55	76;50	0	0		XM_011519262,XM_011519263
RIs	11313	LYPLA2	NC_000001.11	+	23794426	23795539	23794426	23794600	23794681	23795539	112;144	436;484	190;200	104;111	0	0		NM_007260,XM_024452797,XM_024452796
RIs	643836	ZFP62	NC_000005.10	-	180847610	180851493	180847610	180848082	180849153	180851493	756;1053	8;11	219;194	32;16	4.3805e-12	3.67771e-10		XM_017009719,NM_001377944,NM_001377945
RIs	83932	SPRTN	NC_000001.11	+	231351303	231355023	231351303	231351571	231352609	231355023	256;363	520;682	376;392	181;181	1.84953e-08	9.15755e-07		XM_006711818,NM_032018,XM_011544289
RIs	139728	PNCK	NC_000023.11	-	153672565	153673078	153672565	153672697	153673008	153673078	0;8	3;2	1;1	0;0	5.64606e-06	0.000173056		XM_024452340,XM_006724809,XM_011531111,XM_017029279,NM_001039582,XM_011531107,XM_011531108,XM_011531112,NM_001366979,NM_001366980,NM_001366975,NM_001366978,NM_001366977,NM_001135740,NM_001366976
RIs	55964	SEPTIN3	NC_000022.11	+	41994620	41998221	41994620	41994714	41996901	41998221	1576;2441	23;29	773;649	0;2	2.00485e-05	0.000561068		NM_001389670,NM_001389676,NM_001363845,NM_001389672,NM_145733,NM_001389669,NM_001389674
RIs	9487	PIGL	NC_000017.11	+	16316680	16317908	16316680	16316712	16317774	16317908	88;160	61;76	7;7	23;22	0.000246075	0.0049497		XM_017025353,XM_017025352,NM_004278
RIs	55695	NSUN5	NC_000007.14	-	73302515	73303740	73302515	73303524	73303599	73303740	132;184	11;31	194;157	3;4	0.000335761	0.00635642		NM_001168347
RIs	55152	DALRD3	NC_000003.12	-	49015803	49016086	49015803	49015872	49015972	49016086	829;1206	77;105	475;353	11;9	0.000693655	0.0115124		NM_018114,NM_001009996
RIs	161436	EML5	NC_000014.9	-	88612896	88616879	88612896	88616242	88616725	88616879	12;29	57;59	21;31	15;8	0.00120039	0.0185437		XM_017021062
RIs	84680	ACCS	NC_000011.10	+	44077278	44077922	44077278	44077376	44077844	44077922	33;27	5;5	11;12	1;0	0.00236041	0.0342703		XM_005253170,XM_024448719,XM_024448720,XM_011520407,NM_001127219,XM_024448718,NM_032592,XM_005253172,XM_011520406
RIs	6610	SMPD2	NC_000006.12	+	109442542	109442884	109442542	109442625	109442751	109442884	86;85	107;119	29;28	13;13	0.00239723	0.0342892		XM_011536079,NM_003080
RIs	5330	PLCB2	NC_000015.10	-	40290576	40290837	40290576	40290672	40290760	40290837	6;13	15;12	2;2	0;0	2.64884e-11	2.13121e-09		NM_001284297,NM_004573,XM_017022319,XM_017022317,NM_001284298,XM_017022314
RIs	23248	RPRD2	NC_000001.11	+	150470560	150476566	150470560	150471742	150471882	150476566	526;617	25;17	198;150	41;59	1.16263e-10	8.63477e-09		NM_001387120,NM_001387122,NM_001387117,NM_001297673
RIs	55744	COA1	NC_000007.14	-	43623889	43633408	43623889	43631782	43633278	43633408	554;707	5;2	300;249	19;18	1.57891e-10	1.12921e-08		XM_017012417
RIs	8795	TNFRSF10B	NC_000008.11	-	23028330	23028602	23028330	23028441	23028528	23028602	392;444	143;140	978;813	124;70	3.07791e-10	2.12266e-08		NM_147187
RIs	11273	ATXN2L	NC_000016.10	+	28835932	28837232	28835932	28836176	28836727	28837232	1056;1091	63;56	1772;1591	20;21	8.33321e-09	4.59755e-07		NM_001308230,NM_001387166,NM_017492,NM_001387183,NM_148414,NM_001387168
RIs	10658	CELF1	NC_000011.10	-	47465936	47472357	47465936	47468891	47472190	47472357	7096;8896	236;296	6516;5414	72;80	1.96781e-08	9.2679e-07		XM_017017107,NM_001376434,XM_011519859,XM_024448334,NM_001376384,NM_006560,NM_001376447,NM_001376373,NM_001025596,NM_001376440,NM_001376459,NM_001376387,NM_198700,NM_001376408
RIs	7552	ZNF711	NC_000023.11	+	85246929	85247651	85246929	85247188	85247546	85247651	18;44	1;3	7;3	6;8	2.03733e-07	8.02874e-06		NM_001330574,NM_001375436,XM_011531021
RIs	7168	TPM1	NC_000015.10	+	63064063	63066178	63064063	63064142	63065895	63066178	142;213	30;56	54;41	1;1	4.18572e-05	0.0011384		NM_001018005,NM_001301244,NM_001330346
RIs	7337	UBE3A	NC_000015.10	-	25407066	25409207	25407066	25407137	25409087	25409207	29;29	1;4	24;15	0;0	6.47172e-05	0.00167192		NM_001354539,NM_001354506
RIs	55154	MSTO1	NC_000001.11	+	155611215	155611603	155611215	155611291	155611548	155611603	75;89	13;4	26;45	0;0	6.49372e-05	0.00167192		XM_011509709,XM_011509695,XM_017001606,NM_001350775,XM_011509701,NM_001350772,NM_001350773,XM_011509700,NM_001350777,NM_001256532,XM_011509708,XM_024448039,NM_001350774,NM_001256533,XM_011509702,NM_001350779,NM_001350787,NM_001350784,NM_018116
RIs	25766	PRPF40B	NC_000012.12	+	49631859	49632880	49631859	49631925	49632854	49632880	20;35	1;7	0;2	2;2	0.000213285	0.00438143		NM_001379036,XM_011538136,NM_001379031,NM_001379032,XM_011538135,NM_001031698,NM_001379033,XM_006719324,XM_017019138,NM_001363607,XM_011538138,XM_011538140,XM_011538143,NM_001379037,NM_001379030,XM_011538137,NM_001379035,XM_006719325,NM_012272,XM_011538139,NM_001379034,XM_017019135
RIs	5478	PPIA	NC_000007.14	+	44798747	44799277	44798747	44798904	44799246	44799277	511;806	122;136	191;202	96;79	0.000269281	0.00536063		NM_001300981
RIs	51312	SLC25A37	NC_000008.11	+	23566107	23568378	23566107	23566336	23568321	23568378	1131;1694	6;3	296;325	11;5	0.000374891	0.00696071		NM_001317813,XM_006716352,XM_011544553,NM_001317814,XM_011544550,NM_016612,XM_017013532
RIs	9849	ZNF518A	NC_000010.11	+	96155325	96156047	96155325	96155398	96155923	96156047	34;47	11;12	9;15	15;15	0.000672278	0.0114214		NM_001278525,XM_024448267,NM_001330732,XM_011540410,NM_001278524
RIs	22994	CEP131	NC_000017.11	-	81189595	81189975	81189595	81189843	81189914	81189975	21;13	74;45	18;7	4;6	0.000934102	0.0150313		NM_001319229,NM_001009811,NM_001319228,NM_014984,XM_011524551
RIs	51004	COQ6	NC_000014.9	+	73958146	73959078	73958146	73958277	73958970	73959078	367;499	164;191	163;162	33;28	0.00288616	0.0387026		XM_011536810,XM_011536807,NM_182476,NM_182480,XM_011536808,XM_006720156,XM_011536809
RIs	79717	PPCS	NC_000001.11	+	42456542	42457350	42456542	42456628	42457246	42457350	344;385	7;17	165;163	18;15	0.00338892	0.0445171		NM_001077447
RIs	7750	ZMYM2	NC_000013.11	+	19993062	19993919	19993062	19993564	19993825	19993919	259;372	104;168	21;35	65;67	3.89688e-14	3.96046e-12		XM_017020731,NM_001353163,XM_017020733,XM_017020734,NM_001353161,XM_017020735,XM_017020732,XM_017020737
RIs	56243	KIAA1217	NC_000010.11	+	24544980	24547839	24544980	24545103	24545826	24547839	5;12	4;5	6;8	0;0	1.07825e-12	9.91475e-11		XM_024448082
RIs	7589	ZSCAN21	NC_000007.14	+	100063787	100065040	100063787	100063979	100064082	100065040	257;339	9;10	99;77	19;24	1.01501e-07	4.26084e-06		NM_001362781
RIs	58986	None	NC_000016.10	-	374004	374399	374004	374151	374220	374399	6;16	236;242	38;21	71;68	2.02028e-07	8.02874e-06		NM_021259
RIs	25989	ULK3	NC_000015.10	-	74842074	74842420	74842074	74842195	74842279	74842420	103;84	347;376	39;32	34;16	2.21431e-07	8.55165e-06		NM_001284364,XM_017022071,XM_017022068,XM_017022070,XM_005254289,XM_017022069,NM_001099436,XM_017022072
RIs	128637	TBC1D20	NC_000020.11	-	435479	438841	435479	437598	438549	438841	1476;2239	44;33	1043;945	90;57	1.00803e-06	3.60465e-05		XM_017027645,XM_005260661
RIs	4820	NKTR	NC_000003.12	+	42619019	42621516	42619019	42619127	42621428	42621516	96;204	0;0	41;31	4;2	1.14657e-06	3.95363e-05		XM_017006474,NM_001349126,XM_024453539,NM_001349124,XM_006713171,XM_024453545,NM_001349125,NM_005385,XM_017006475,XM_006713173,XM_011533747
RIs	6303	None	NC_000023.11	+	23783799	23785429	23783799	23783883	23785327	23785429	354;515	120;146	156;160	166;162	4.4627e-06	0.000146059		NM_002970
RIs	10617	STAMBP	NC_000002.12	+	73828960	73829510	73828960	73829070	73829404	73829510	87;100	34;41	25;12	0;1	1.15973e-05	0.000339308		NM_001353975,NM_001353970,NM_006463
RIs	57708	MIER1	NC_000001.11	+	66984571	66988619	66984571	66984592	66986402	66988619	1275;2279	37;38	634;606	39;39	9.32341e-05	0.00233812		NM_001077703,NM_001146113,NM_001077702,NM_001077704
RIs	7552	ZNF711	NC_000023.11	+	85246929	85247651	85246929	85247183	85247546	85247651	18;45	14;28	7;3	15;27	0.000110962	0.00264527		NM_001375437,NM_001375432,XM_011531020
RIs	64777	RMND5B	NC_000005.10	+	178142582	178142992	178142582	178142728	178142851	178142992	85;104	407;415	80;64	115;99	0.000116647	0.00271379		NM_022762,NM_001288794,XM_005265969,XM_005265971,NM_001288795,XM_017009728,XM_005265972
RIs	27352	SGSM3	NC_000022.11	+	40407200	40407568	40407200	40407328	40407412	40407568	62;87	267;309	47;33	43;49	0.000180451	0.0037875		NM_001350046,NM_015705,NM_001350047,NM_001350048,XM_017028778,NM_001350039,NM_001301849,NM_001350040,NM_001350044,NM_001350041,NM_001350043,NM_001350042,NM_001350045
RIs	29098	RANGRF	NC_000017.11	+	8289257	8290087	8289257	8289414	8289812	8290087	2178;2618	219;255	847;713	172;131	0.000278763	0.00549277		NM_016492,NM_001330127
RIs	26985	AP3M1	NC_000010.11	-	74150334	74150828	74150334	74150495	74150754	74150828	32;24	4;7	18;20	0;1	0.000480351	0.00866877		NM_001320263
RIs	9391	CIAO1	NC_000002.12	+	96267624	96267924	96267624	96267736	96267835	96267924	114;132	845;1021	142;116	395;305	0.00133053	0.0202304		NM_004804
RIs	55154	MSTO1	NC_000001.11	+	155611215	155611603	155611215	155611355	155611548	155611603	42;65	15;15	18;35	1;2	0.0031116	0.0414379		NM_001350789,XM_017001605,NM_001350783,XM_024448042,NM_001350785,NM_001350788,NM_001350782,NM_001350786,XM_011509707,NM_001350778
RIs	30834	POLR1H	NC_000006.12	+	30061264	30061669	30061264	30061398	30061514	30061669	0;4	25;22	11;3	7;7	0.00367346	0.0476071		NM_014596
RIs	3421	IDH3G	NC_000023.11	-	153785767	153786272	153785767	153785973	153786211	153786272	363;407	743;856	480;374	222;169	0	0		NM_004135
RIs	49854	ZBTB21	NC_000021.9	-	41986830	41994108	41986830	41991889	41992492	41994108	558;661	32;23	71;72	86;73	0	0		NM_001320729,NM_001098403
RIs	57209	ZNF248	NC_000010.11	-	37828762	37833116	37828762	37831312	37833024	37833116	267;417	45;51	17;16	41;35	0	0		NM_001267605,NM_001352480,NM_001352478,NM_001267606
RIs	11273	ATXN2L	NC_000016.10	+	28836325	28837237	28836325	28836485	28836727	28837237	667;711	89;99	1239;1091	11;20	0	0		XM_005255062,XM_005255068
RIs	64745	METTL17	NC_000014.9	+	20996526	20997035	20996526	20996711	20996784	20997035	583;781	323;366	506;422	68;63	5.4512e-14	5.26313e-12		NM_022734,XM_017021601
RIs	55695	NSUN5	NC_000007.14	-	73302515	73303740	73302515	73303529	73303599	73303740	129;175	359;379	191;149	122;109	1.82265e-12	1.59979e-10		NM_148956
RIs	124093	CCDC78	NC_000016.10	-	725412	725880	725412	725580	725793	725880	32;25	9;7	6;7	0;0	1.94841e-08	9.2679e-07		XM_006720838,XM_011522369,XM_006720843,NM_001378031,NM_001031737,XM_017022930,XM_011522365,NM_001378030
RIs	1457	CSNK2A1	NC_000020.11	-	472497	484076	472497	473950	483927	484076	14977;21166	20;32	8659;7528	46;44	5.15814e-08	2.21342e-06		NM_001362771,NM_001362770
RIs	3198	HOXA1	NC_000007.14	-	27095260	27096000	27095260	27095355	27095558	27096000	148;221	21;28	45;35	28;20	3.2842e-07	1.24349e-05		NM_153620
RIs	9753	ZSCAN12	NC_000006.12	-	28383263	28391742	28383263	28386236	28390595	28391742	765;1036	10;13	163;121	13;9	6.06237e-07	2.20876e-05		XM_011515017
RIs	84722	PSRC1	NC_000001.11	-	109282679	109283145	109282679	109282736	109283027	109283145	121;161	11;9	22;22	0;0	3.61668e-06	0.00012041		NM_001350238
RIs	284004	HEXD	NC_000017.11	+	82440996	82441266	82440996	82441075	82441164	82441266	89;121	43;56	31;22	2;2	5.57188e-05	0.00149087		XM_024450705,NM_001330542,NM_001369487,NM_001369488,XM_017024484
RIs	4152	MBD1	NC_000018.10	-	50268845	50271540	50268845	50269818	50271468	50271540	1030;1387	45;50	1395;1090	23;14	0.000358449	0.00672006		NM_002384,NM_001388153,NM_001388142,NM_001388140,NM_001388163,NM_015844,NM_001323952,NM_015846,NM_001388159,NM_015847,NM_001323950,NM_001388141,NM_001388164
RIs	79979	TRMT2B	NC_000023.11	-	101051250	101051733	101051250	101051366	101051643	101051733	41;64	5;5	21;17	0;0	0.000381852	0.00702243		NM_001167971,XM_017029867,XM_005262195,XM_017029863
RIs	10772	SRSF10	NC_000001.11	-	23964346	23971439	23964346	23967723	23971337	23971439	6750;11088	35;31	2570;2280	32;22	0.000535095	0.0095673		NM_001300937
RIs	2218	FKTN	NC_000009.12	+	105598630	105601348	105598630	105598701	105601144	105601348	65;69	0;2	20;12	4;2	0.000856762	0.0140204		XM_011518381
RIs	10162	LPCAT3	NC_000012.12	-	6977366	6977745	6977366	6977525	6977597	6977745	107;171	272;330	76;79	79;78	0.0023877	0.0342892		NM_005768
RIs	64770	CCDC14	NC_000003.12	-	123955842	123956795	123955842	123955965	123956739	123956795	106;238	8;11	20;17	26;29	0	0		XM_005247711,XM_006713731,XM_005247716,XM_006713733,XM_011513081,NM_001366335,XM_005247715
RIs	905	CCNT2	NC_000002.12	+	134953229	134959342	134953229	134954379	134954480	134959342	279;296	88;128	18;22	64;64	0	0		NM_001241
RIs	285550	FAM200B	NC_000004.12	+	15686235	15690447	15686235	15686462	15687000	15690447	197;386	101;140	94;44	160;160	8.88178e-16	1.07192e-13		XM_024454010,XM_024454009,XM_024454011,XM_024454008
RIs	150726	FBXO41	NC_000002.12	-	73268725	73272302	73268725	73269768	73272186	73272302	25;48	3;5	11;4	0;0	6.71755e-10	4.47296e-08		NM_001080410
RIs	51428	DDX41	NC_000005.10	-	177516287	177516835	177516287	177516516	177516724	177516835	17;16	6;5	9;3	0;0	2.20173e-08	1.01227e-06		NM_001321830,XM_024446109
RIs	285989	ZNF789	NC_000007.14	+	99479660	99482326	99479660	99479787	99482162	99482326	458;653	8;4	150;144	9;16	4.7838e-06	0.000148992		NM_001013258
RIs	7587	ZNF37A	NC_000010.11	+	38115194	38115693	38115194	38115290	38115378	38115693	23;13	16;13	15;24	1;2	1.39306e-05	0.000401491		NM_001324261,NM_001324262
RIs	22900	CARD8	NC_000019.10	-	48232452	48233980	48232452	48232493	48233828	48233980	101;136	7;14	28;30	16;12	1.6175e-05	0.000459321		NM_001351786,XM_017026488
RIs	252839	TMEM9	NC_000001.11	-	201153857	201154474	201153857	201153959	201154361	201154474	98;92	3;13	10;24	0;0	0.000121829	0.00276768		NM_001288566
RIs	6419	SETMAR	NC_000003.12	+	4312897	4313761	4312897	4313229	4313646	4313761	202;276	0;2	155;112	7;8	0.000130319	0.00292613		NM_001243723
RIs	1736	DKC1	NC_000023.11	+	154774601	154775273	154774601	154774690	154775194	154775273	189;237	14;8	83;85	0;1	0.000298136	0.00575702		NM_001142463
RIs	3300	DNAJB2	NC_000002.12	+	219284631	219286895	219284631	219284835	219285986	219286895	171;174	105;80	154;128	30;23	0.000406933	0.0074131		NM_001039550
RIs	157313	CDCA2	NC_000008.11	+	25460239	25460554	25460239	25460300	25460383	25460554	28;17	114;125	62;36	91;75	0.000663451	0.0114214		XM_011544416,XM_011544418,XM_024447073,NM_001317907,NM_152562,XM_006716294,XM_011544415,XM_011544417
RIs	8677	STX10	NC_000019.10	-	13144057	13144671	13144057	13144486	13144576	13144671	28;70	499;611	56;55	188;159	0.00116852	0.0181969		NM_001271609,NM_001271611,NM_003765
RIs	126075	CCDC159	NC_000019.10	+	11354579	11354944	11354579	11354696	11354872	11354944	12;15	7;1	7;6	0;0	0.00261694	0.0363592		XM_006722643,XM_017026260,XM_024451347,XM_017026264,NM_001080503
RIs	5891	MOK	NC_000014.9	-	102232534	102233789	102232534	102232708	102233687	102233789	226;363	52;57	63;43	27;24	0.0025987	0.0363592		XM_017021552,NM_001353829,XM_011537053,NM_001353832,XM_006720226,NM_014226,NM_001353831,XM_024449681,NM_001330234,XM_017021555,NM_001353828,XM_017021558,XM_011537052,XM_017021557,XM_006720225,NM_001353827,NM_001353830,NM_001272011
RIs	9730	DCAF1	NC_000003.12	-	51395866	51398827	51395866	51397124	51398734	51398827	2359;2879	43;52	1175;1022	52;35	0.00266494	0.0367572		NM_001387581,NM_001171904,NM_014703
RIs	6843	VAMP1	NC_000012.12	-	6462236	6464941	6462236	6462842	6464889	6464941	446;643	21;27	162;123	19;14	0.00270642	0.0368035		NM_016830
RIs	80235	PIGZ	NC_000003.12	-	196965666	196968642	196965666	196966321	196966777	196968642	2;13	0;0	20;2	1;3	0.00317402	0.0419797		XM_017007241
RIs	57455	REXO1	NC_000019.10	-	1815247	1816345	1815247	1816154	1816224	1816345	21;11	184;175	70;46	63;40	0	0		NM_020695,XM_017027029
RIs	546	ATRX	NC_000023.11	-	77681519	77684593	77681519	77683451	77683538	77684593	188;379	19;24	85;56	33;31	9.69782e-10	6.04081e-08		XM_005262154,XM_017029601,XM_005262157,XM_017029610,XM_017029609,XM_017029611,XM_017029604,XM_017029605
RIs	84695	LOXL3	NC_000002.12	-	74552321	74553938	74552321	74552646	74553875	74553938	30;32	2;8	10;12	0;0	3.10309e-09	1.81578e-07		XM_024453177,XM_024453176
RIs	64210	MMS19	NC_000010.11	-	97476682	97477416	97476682	97476744	97477346	97477416	260;412	17;18	118;100	34;23	1.5486e-08	8.30651e-07		XM_017016521,XM_011540062,XM_024448123,NM_001289405,XM_024448124,NM_001351356,XM_024448125,NM_022362,XM_017016519,XM_017016527,XM_017016517,XM_017016533,NM_001351357,XM_017016524,XM_005270041,NM_001351359,XM_017016522,XM_017016518,NM_001351358,XM_005270035,XM_017016531,XM_017016516,NM_001289403,XM_006717944,NM_001330128
RIs	9139	CBFA2T2	NC_000020.11	+	33623114	33623854	33623114	33623296	33623772	33623854	4;8	4;2	5;7	0;0	3.83263e-07	1.42323e-05		XM_017028125,XM_011529107
RIs	6134	RPL10	NC_000023.11	+	154398376	154398542	154398376	154398394	154398496	154398542	2688;3179	3557;4035	832;700	2274;2249	1.05571e-06	3.70651e-05		NM_006013
RIs	55421	NCBP3	NC_000017.11	-	3811707	3813279	3811707	3812654	3813116	3813279	1219;1474	142;185	452;395	138;100	3.39988e-06	0.000115178		XM_011523954
RIs	11273	ATXN2L	NC_000016.10	+	28835932	28837232	28835932	28836122	28836750	28837232	1240;1244	67;53	1929;1726	33;29	0.000115255	0.00271379		NM_148416,NM_001387200,NM_001387191,NM_001387175,NM_001387190,NM_001387169,NM_001387198
RIs	92359	CRB3	NC_000019.10	+	6466465	6467221	6466465	6466609	6466950	6467221	6;7	4;1	1;3	0;0	0.000192116	0.00398899		XM_017027471,NM_174881
RIs	81669	CCNL2	NC_000001.11	-	1390765	1392803	1390765	1390865	1392789	1392803	2977;4909	10;23	721;545	14;10	0.00056053	0.00993012		NM_001350500,NM_001320155
RIs	8690	JRKL	NC_000011.10	+	96390012	96393561	96390012	96390073	96390482	96393561	63;83	14;5	10;4	7;6	0.000628267	0.0109296		NM_001261833
RIs	7072	TIA1	NC_000002.12	-	70227734	70229318	70227734	70227822	70229263	70229318	118;203	89;102	31;22	115;91	0.00109515	0.0173339		NM_001351522,NM_001351509,NM_001351515,NM_001351516,NM_001351525,NM_001351510,NM_001351519,XM_005264531,NM_001351514,NM_001351521,NM_001351512,NM_001351520,XM_017004794,NM_022173,XM_024453063,NM_022037,XM_005264528,NM_001351517,NM_001351518,NM_001351513,NM_001351523,NM_001351524,XM_017004795,NM_001351511,XM_017004800,NM_001351508
RIs	113455421	DERPC	NC_000016.10	-	69118009	69120649	69118009	69118525	69120106	69120649	11372;13741	68;98	7498;6481	108;107	0.00182165	0.0270586		NM_001366605,NM_001366602,NM_001366606
RIs	55697	VAC14	NC_000016.10	-	70731300	70731627	70731300	70731359	70731494	70731627	6;10	1;5	10;2	1;0	0.00268737	0.0368035		XM_017023442,XM_005256041
RIs	56063	TMEM234	NC_000001.11	-	32215672	32216281	32215672	32215795	32216193	32216281	72;103	7;18	24;26	0;0	1.07013e-09	6.45756e-08		XM_017001830,XM_017001828,XM_024448429
RIs	9928	KIF14	NC_000001.11	-	200617611	200618838	200617611	200618179	200618551	200618838	496;914	7;8	177;151	17;17	6.92214e-09	3.93137e-07		XM_011510235
RIs	51477	ISYNA1	NC_000019.10	-	18437598	18437988	18437598	18437760	18437859	18437988	31;18	28;23	13;3	1;0	4.72636e-06	0.000148992		NM_016368,XM_011528059,XM_024451536
RIs	103	ADAR	NC_000001.11	-	154601040	154602626	154601040	154602248	154602384	154602626	1696;1997	90;94	704;590	92;92	4.71456e-06	0.000148992		XM_006711113,NM_001365049,NM_001365046,NM_001365047
RIs	26013	L3MBTL1	NC_000020.11	+	43540752	43541895	43540752	43540815	43540933	43541895	9;20	5;4	2;3	0;0	5.63612e-05	0.00149087		NM_001377303,NM_015478,NM_032107
RIs	7741	ZSCAN26	NC_000006.12	+	28271853	28272339	28271853	28271934	28272021	28272339	77;77	13;17	50;37	2;0	0.000110052	0.00264527		XM_011514864,XM_024446539,XM_011514869,XM_024446538
RIs	84264	HAGHL	NC_000016.10	+	729008	729715	729008	729088	729287	729715	36;45	13;7	18;19	1;0	0.000148057	0.00328619		NM_001290139,XM_011522712,NM_001323635,NM_032304,XM_005255632,NM_001290137
RIs	6490	PMEL	NC_000012.12	-	55956948	55957671	55956948	55957059	55957185	55957671	11;37	1;8	2;3	0;0	0.00109292	0.0173339		NM_001320121,NM_001320122
RIs	51455	REV1	NC_000002.12	-	99424151	99424899	99424151	99424280	99424772	99424899	8;44	1;3	12;6	10;2	0.00112936	0.0177301		XM_017004314,XM_011511341,NM_001321458
RIs	154796	None	NC_000023.11	-	112840241	112840831	112840241	112840315	112840451	112840831	11;23	20;35	15;5	1;2	0.00159995	0.0239496		NM_001386998
RIs	54955	C1orf109	NC_000001.11	-	37691458	37692336	37691458	37691581	37692029	37692336	19;20	6;8	0;4	9;2	0.00209661	0.0306708		XM_011541643,XM_011541637
RIs	57732	ZFYVE28	NC_000004.12	-	2339452	2341615	2339452	2339655	2341477	2341615	17;27	12;4	1;4	0;0	0	0		XM_006713902,XM_017008508,NM_001172659,NM_001172658,NM_001172660,XM_017008510,XM_017008507,XM_006713900,NM_001172656,XM_017008506,XM_017008509,NM_001172657,XM_011513541,XM_017008504,XM_017008503,NM_020972,XM_006713904
RIs	4820	NKTR	NC_000003.12	+	42636867	42639750	42636867	42638906	42638987	42639750	192;490	13;21	74;77	38;30	1.23235e-14	1.3998e-12		XM_017006474,XM_006713171
RIs	9738	CCP110	NC_000016.10	+	19524779	19525861	19524779	19525224	19525718	19525861	11;18	7;4	8;16	0;0	3.30606e-11	2.5536e-09		NM_001323570,XM_011545991
RIs	90423	ATP6V1E2	NC_000002.12	-	46541389	46542302	46541389	46541453	46542216	46542302	201;215	4;5	66;49	13;12	1.64116e-08	8.5651e-07		XM_017005225
RIs	9295	SRSF11	NC_000001.11	+	70228421	70231203	70228421	70228555	70231094	70231203	1488;3936	20;23	468;549	24;23	3.28691e-08	1.44251e-06		XM_017002819,NM_001350614,NM_001350612
RIs	54963	UCKL1	NC_000020.11	-	63940593	63940856	63940593	63940716	63940793	63940856	18;20	155;159	18;20	33;17	9.22918e-05	0.00233812		NM_017859,NM_001353477,NM_001353478,XM_006723807,NM_001353476,XM_005260216,NM_001353481,NM_001353475,NM_001353482,XM_006723809,NM_001353480,XM_024451931,XM_006723806,NM_001353479,NM_001193379
RIs	51447	IP6K2	NC_000003.12	-	48693447	48695418	48693447	48694240	48695089	48695418	608;728	184;204	302;261	213;167	9.83409e-05	0.00243457		NM_001005911,XM_017006591,NM_001146179
RIs	23131	GPATCH8	NC_000017.11	-	44467096	44473759	44467096	44467114	44473724	44473759	71;192	3;2	44;23	0;0	0.000159222	0.00345718		XM_017024379,XM_017024376,XM_011524559
RIs	51005	AMDHD2	NC_000016.10	+	2528451	2528718	2528451	2528559	2528649	2528718	53;34	26;19	19;11	2;0	0.000159342	0.00345718		XM_017023265,NM_001330449
RIs	151011	SEPTIN10	NC_000002.12	-	109542798	109546237	109542798	109544324	109546049	109546237	888;1525	111;173	330;307	82;86	0.000295296	0.00575702		NM_001321514,NM_001321505,NM_144710,NM_001321496,NM_001321510,NM_001321498,NM_001321515,NM_001321509,NM_001321506,NM_178584
RIs	348995	NUP43	NC_000006.12	-	149724314	149728478	149724314	149727198	149728378	149728478	153;393	22;24	62;54	27;15	0.000908894	0.0147485		XM_005266961
RIs	134553	C5orf24	NC_000005.10	+	134854897	134859735	134854897	134855327	134857356	134859735	3012;5874	29;30	2060;1901	43;29	0.00143495	0.0216476		NM_001300894
RIs	64324	NSD1	NC_000005.10	+	177135086	177136030	177135086	177135200	177135940	177136030	532;736	244;297	36;29	176;139	0	0		NM_001365684,NM_172349,XM_024446158,XM_024446156,XM_024446155
RIs	55285	RBM41	NC_000023.11	-	107061884	107067693	107061884	107065758	107067555	107067693	933;1542	7;15	154;134	90;75	0	0		NM_001394118,NM_001394126,NM_001394127,NM_001324244,NM_001394124,NM_001171080
RIs	57579	FAM135A	NC_000006.12	+	70524930	70526698	70524930	70525191	70525863	70526698	326;788	31;39	113;118	74;76	0	0		NM_001331006,NM_001330995,NM_001351609
RIs	84286	TMEM175	NC_000004.12	+	948115	948615	948115	948154	948410	948615	9;24	10;8	6;5	0;0	1.67644e-14	1.79844e-12		NM_001297426,XM_005272303
RIs	8087	FXR1	NC_000003.12	+	180962882	180963090	180962882	180962940	180963027	180963090	296;337	648;779	550;447	494;395	1.84765e-08	9.15755e-07		NM_001363882,NM_001013439,NM_001013438,XM_005247815,XM_017007299,NM_005087
RIs	79734	KCTD17	NC_000022.11	+	37061103	37061629	37061103	37061175	37061538	37061629	188;157	15;11	114;90	0;0	1.17316e-07	4.81993e-06		XM_011530377,NM_001282684
RIs	2982	GUCY1A1	NC_000004.12	+	155696755	155697122	155696755	155696849	155696934	155697122	105;108	13;13	90;101	0;1	5.90319e-06	0.00017811		XM_005262956,XM_005262957
RIs	80235	PIGZ	NC_000003.12	-	196965666	196968642	196965666	196965800	196966167	196968642	2;1	0;0	0;2	1;2	6.87794e-06	0.000204328		XM_011513190
RIs	6833	ABCC8	NC_000011.10	-	17460487	17461825	17460487	17460676	17461585	17461825	5;12	3;1	6;2	0;0	0.000110621	0.00264527		NM_001351297,XM_017018199,NM_001351296
RIs	165545	DQX1	NC_000002.12	-	74523118	74523537	74523118	74523218	74523309	74523537	0;2	2;4	3;2	0;1	0.000118682	0.00272827		NM_133637,XM_011532645
RIs	130916	MTERF4	NC_000002.12	-	241094276	241096438	241094276	241094432	241094596	241096438	18;38	4;3	4;2	5;4	0.000171387	0.0036772		XM_017003381
RIs	27352	SGSM3	NC_000022.11	+	40407016	40407328	40407016	40407071	40407200	40407328	41;43	270;285	35;25	49;46	0.000178154	0.00378038		NM_001350046,NM_015705,NM_001350047,NM_001350048,XM_017028778,NM_001350039,NM_001301849,NM_001350040,NM_001350044,NM_001350041,NM_001350043,NM_001350042,NM_001350045
RIs	147923	ZNF420	NC_000019.10	+	37127127	37130322	37127127	37128402	37130143	37130322	372;552	2;4	106;96	5;5	0.000625553	0.0109296		XM_011526511
RIs	9812	DELE1	NC_000005.10	+	141938520	141942047	141938520	141938760	141939505	141942047	514;722	52;82	146;141	36;36	0.000674283	0.0114214		XM_005268548
RIs	513	ATP5F1D	NC_000019.10	+	1244314	1244825	1244314	1244440	1244736	1244825	1213;1016	470;423	847;693	193;141	0.000680936	0.0114338		NM_001001975
RIs	253769	WDR27	NC_000006.12	-	169624729	169627147	169624729	169625162	169626610	169627147	88;94	1;2	57;52	5;7	0.00129107	0.0197861		XM_017010666
RIs	1499	CTNNB1	NC_000003.12	+	41239133	41240443	41239133	41239354	41239818	41240443	3453;4469	1519;1778	2378;2085	560;522	0.00254651	0.0361567		NM_001098210
RIs	285331	CCDC66	NC_000003.12	+	56571180	56572428	56571180	56571302	56572336	56572428	17;46	12;13	6;0	7;11	0.00261726	0.0363592		XM_017006238,XM_024453465,XM_017006237,NM_001353158,XM_017006242,XM_024453468,XM_017006236,XM_024453467,NM_001353156
RIs	10658	CELF1	NC_000011.10	-	47465936	47472357	47465936	47470555	47472190	47472357	3461;4508	40;63	3101;2581	79;75	0.00285242	0.0385177		XM_017017103,NM_001376445,XM_017017106,NM_001376411,NM_001376428,NM_001376407,NM_001376389,NM_001376412,NM_001376462,NM_001376375,XM_017017113,NM_001376453,NM_001376424,NM_001376414,NM_001376380,NM_001376381
RIs	51447	IP6K2	NC_000003.12	-	48693269	48694824	48693269	48694240	48694693	48694824	248;321	77;112	149;122	24;16	0.00358193	0.0467345		XM_011533817,XM_024453582,XM_017006587,XM_024453583,XM_024453586
	Gene ID	Gene Name	Chr	Strand	skipExonStart	skipExonEnd	upstreamExonStart	upstreamExonEnd	downstreamExonStart	downstreamExonEnd	IC_control	SC_control	IC_hnRNPG_KD2	SC_hnRNPG_KD2	P-value	FDR	InclusionTranscripts	SkippingTranscripts
SEs	388272	C16orf87	NC_000016.10	-	46804335	46804446	46796602	46803070	46824385	46824482	9;4	37;55	124;82	12;19	0	0	NM_001348661	NM_001001436,NM_001348660
SEs	79145	CHCHD7	NC_000008.11	+	56212761	56212889	56211788	56211837	56214597	56214667	353;367	276;335	370;293	69;56	0	0	NM_024300,NM_001011669,NM_001317858	NM_001011670,NM_001011668,NM_001011667,NM_001317859,NM_001011671
SEs	84668	FAM126A	NC_000007.14	-	22947032	22947247	22934210	22946163	22960255	22960415	543;649	127;110	33;36	76;83	0	0	NM_001363467	NM_032581,NM_001363466
SEs	10443	N4BP2L2	NC_000013.11	-	32535768	32536233	32527407	32527532	32538682	32538795	1317;2002	3;4	357;302	62;50	0	0	NM_001387225	NM_001387002,NM_001387102
SEs	23019	CNOT1	NC_000016.10	-	58542427	58542568	58541500	58541620	58543606	58543903	1824;2190	3;12	897;878	92;62	0	0	NM_001265612,NM_016284
SEs	51147	ING4	NC_000012.12	-	6655637	6655913	6653229	6653396	6656726	6656798	21;27	142;184	122;111	55;45	0	0	XM_005253698,XM_017019392,XM_017019393	NM_016162,NM_001127583,NM_001127586,XM_011520965,NM_001127582,NM_001127584
SEs	26001	RNF167	NC_000017.11	+	4940872	4940993	4940267	4940360	4941076	4941157	849;690	16;29	371;272	84;78	0	0	NM_001320357,NM_001370304,NM_001320361	NM_001320364,NM_001370313,NM_001320363,NM_015528,NM_001320365,NM_001370307,NM_001370308
SEs	22883	CLSTN1	NC_000001.11	-	9737497	9737554	9735884	9736042	9741093	9741256	774;831	174;234	168;142	468;390	0	0	NM_001009566,NM_014944	NM_001302883
SEs	26262	TSPAN17	NC_000005.10	+	176656894	176656956	176656699	176656816	176657517	176659051	191;253	17;14	54;28	43;26	0	0	NM_001366492,NM_130465,NM_012171	NM_001006616
SEs	114799	ESCO1	NC_000018.10	-	21573313	21575430	21567979	21568094	21575671	21575777	2990;4571	0;0	1436;1317	25;18	8.88178e-16	6.68e-13	NM_052911,XM_011525799,XM_011525798
SEs	79783	SUGCT	NC_000007.14	+	40728781	40728859	40684055	40684133	40749433	40749497	8;0	8;13	8;1	0;0	1.33227e-15	9.49721e-13	XM_011515525,XM_017012621,XM_011515526,XM_011515527	XM_011515529,NM_024728,NM_001193311
SEs	58516	SINHCAF	NC_000012.12	-	31325835	31325904	31298076	31298224	31326023	31326218	8;32	4;4	0;0	2;1	3.77476e-15	2.53648e-12	XM_017019762
SEs	5298	PI4KB	NC_000001.11	-	151326171	151326373	151315572	151316509	151327270	151327715	496;558	182;185	656;575	66;35	6.21725e-15	4.07747e-12	NM_001369625,NM_001369628	NM_001369624,NM_001369626
SEs	27332	ZNF638	NC_000002.12	+	71348426	71350271	71331781	71331865	71355718	71355780	4292;5538	10;8	1087;777	23;22	2.12275e-13	1.18381e-10	NM_001252612	NM_001014972
SEs	1488	CTBP2	NC_000010.11	-	125088190	125088319	125074742	125074843	125110989	125111093	6;10	7;7	4;1	0;0	3.19966e-13	1.7487e-10	XM_011539351	XM_011539353
SEs	9218	VAPA	NC_000018.10	+	9944923	9945058	9936985	9937066	9950394	9950568	216;243	779;943	366;379	438;393	4.12503e-12	1.8479e-09	XM_024451287,NM_003574,XM_011525769	NM_194434,XM_017026079
SEs	7327	UBE2G2	NC_000021.9	-	44799390	44799480	44788059	44788095	44801283	44801398	11;19	24;24	69;48	9;1	5.66092e-12	2.42972e-09	XM_024452132	NM_182688
SEs	30	ACAA1	NC_000003.12	-	38126161	38126341	38125825	38125881	38126509	38126700	1075;1266	79;104	473;424	149;100	8.88389e-12	3.71578e-09	NM_001607,XM_006713123,XM_011533650	XM_006713122,NM_001130410
SEs	5306	PITPNA	NC_000017.11	-	1543019	1543027	1541565	1541640	1548295	1548387	84;145	27;27	2;0	8;15	1.22845e-11	4.9855e-09	NM_006224
SEs	286410	ATP11C	NC_000023.11	-	139731650	139731755	139726345	139728962	139737915	139738069	235;401	94;162	64;50	88;85	4.36136e-11	1.61054e-08	XM_017029439,XM_017029448,XM_017029442,XM_017029449,XM_017029441,XM_017029446,XM_017029440
SEs	29098	RANGRF	NC_000017.11	+	8289502	8289588	8289257	8289414	8289812	8290087	1242;1467	219;255	300;281	172;131	6.45942e-11	2.30233e-08	NM_016492	NM_001330127
SEs	115939	None	NC_000016.10	-	1349888	1349952	1349239	1349608	1350057	1350234	1065;947	40;44	379;292	80;57	8.07666e-11	2.85395e-08	NM_001001410
SEs	79934	COQ8B	NC_000019.10	-	40703714	40703855	40703540	40703622	40705095	40705181	195;201	15;20	37;24	22;21	1.24227e-10	4.29705e-08	NM_024876,NM_001142555
SEs	51255	RNF181	NC_000002.12	+	85596821	85596931	85596518	85596649	85597103	85597178	2263;2524	120;143	868;764	157;143	1.73211e-10	5.89199e-08	NM_016494
SEs	56904	SH3GLB2	NC_000009.12	-	129010669	129010693	129010119	129010209	129014410	129014503	42;52	5;1	11;7	16;10	2.52346e-10	8.44371e-08	XM_005252101,NM_001369915,NM_001287045,NM_020145,NM_001369913,XM_006717191,NM_001287046,XM_005252098,NM_001369914	XM_006717189,XM_006717188,XM_006717190
SEs	5528	PPP2R5D	NC_000006.12	+	43008692	43008746	43008366	43008475	43009056	43009227	945;1333	77;113	487;445	136;126	4.99563e-10	1.56911e-07	NM_006245,NM_001270476,NM_180977,NM_180976
SEs	8624	PSMG1	NC_000021.9	-	39179923	39179986	39178448	39178647	39180284	39180436	2486;2968	165;229	882;777	174;201	5.24779e-10	1.63577e-07	NM_003720,NM_001320795,XM_024452135	NM_203433,NM_001261824
SEs	2224	FDPS	NC_000001.11	+	155319793	155319928	155319610	155319688	155320408	155320665	4045;5346	117;142	735;687	93;72	7.12938e-10	2.16466e-07	NM_002004,NM_001135822,NM_001378424,NM_001242824,NM_001378425,NM_001242825,NM_001135821
SEs	84969	TOX2	NC_000020.11	+	44065711	44066107	44054298	44054526	44066729	44066857	40;29	5;10	6;9	0;0	9.86438e-10	2.86763e-07	XM_006723884,NM_001098798,NM_001098796,NM_032883,NM_001098797	XM_017028109
SEs	351	APP	NC_000021.9	-	25997359	25997416	25982343	25982477	26000014	26000182	1279;1616	816;997	486;415	757;628	1.0783e-09	3.11261e-07	NM_000484,NM_001136130,NM_001204301	XM_024452075,NM_001136016,NM_001204302,NM_201413
SEs	4152	MBD1	NC_000018.10	-	50271468	50271540	50266884	50267663	50272676	50272738	130;129	41;46	71;54	3;0	2.08374e-09	5.77105e-07	NM_001204139	NM_001323953,NM_001388162,NM_001323951,NM_001388158,NM_001388165,NM_001388147,NM_001204141,NM_001388139,NM_001388166,NM_001388167
SEs	2011	MARK2	NC_000011.10	+	63906087	63906114	63904785	63905043	63908876	63911020	30;36	26;30	6;2	40;30	3.20479e-09	8.47501e-07	XM_017017311,NM_001039469,XM_011544792,XM_011544794,XM_011544797,NM_001163296,XM_011544789	XM_011544795,NM_004954,XM_011544790,NM_017490,XM_011544793,XM_017017310,NM_001163297,XM_011544791,XM_011544796,XM_011544798
SEs	100529063	BCL2L2-PABPN1	NC_000014.9	+	23308815	23308932	23307759	23308199	23322180	23322295	57;73	57;52	20;17	105;68	3.4517e-09	9.03508e-07	NM_001387340	NM_001387344,NM_001387342,NM_001387346,NM_001387345,NM_001199864,NM_001387341,NM_001387343
SEs	5325	PLAGL1	NC_000006.12	-	143965849	143966198	143964786	143964818	143968906	143968978	77;126	36;46	25;17	48;43	5.82653e-09	1.46071e-06	NM_001289045	NM_001080952,NM_001317160,NM_001080954,NM_001317162,NM_001317161,NM_001289048,NM_001289044,NM_001289041,NM_001289046,NM_001289037,NM_001289042,NM_001080951,NM_001080955,NM_001317159,NM_001080956,NM_006718,NM_001289040,NM_001289039,NM_001289049,NM_001080953
SEs	84162	KIAA1109	NC_000004.12	+	122325854	122325917	122325229	122325320	122328103	122328357	38;50	1;1	3;2	8;2	6.25247e-09	1.55797e-06	XM_011532326,XM_011532321,XM_011532330,XM_017008698,XM_017008695,XM_011532323,XM_005263282,NM_001384125,XM_011532325,XM_011532322,XM_017008696,XM_011532320,XM_024454243,XM_011532327	XM_005263287,XM_006714344,XM_011532324,XM_017008697,NM_015312
SEs	54908	SPDL1	NC_000005.10	+	169590752	169590829	169583772	169583889	169591047	169591224	49;72	1;4	31;20	16;15	6.91771e-09	1.70303e-06	NM_001329643	NM_017785,NM_001329639,NM_001329642
SEs	79734	KCTD17	NC_000022.11	+	37061538	37061629	37059312	37059438	37062524	37063390	145;155	12;17	49;22	28;17	8.19723e-09	1.97068e-06	XM_011530377,NM_001282685,XM_005261741,NM_024681,NM_001282684	NM_001282686,XM_011530374,XM_005261744
SEs	56339	METTL3	NC_000014.9	-	21499763	21499802	21499024	21499137	21500912	21501129	12;8	1;0	1;2	6;5	8.38196e-09	2.00919e-06	XM_011536968,XM_006720206,NM_019852
SEs	93343	MVB12A	NC_000019.10	+	17423497	17423617	17422331	17422458	17423692	17423799	873;830	2;4	246;208	23;20	8.66975e-09	2.06987e-06	NM_001304547,NM_138401
SEs	286257	PAXX	NC_000009.12	+	136992924	136992974	136992421	136992562	136993052	136993243	123;116	10;7	15;10	13;9	2.05819e-08	4.61007e-06	NM_001329678,NM_183241
SEs	51440	HPCAL4	NC_000001.11	-	39691064	39691170	39684441	39684611	39691305	39691433	2;2	5;2	2;3	0;0	3.9486e-08	8.45812e-06	NM_001282396	NM_016257,NM_001282397
SEs	4664	NAB1	NC_000002.12	+	190655976	190656153	190649845	190649982	190659157	190659995	41;72	7;27	9;5	0;0	6.98533e-08	1.42097e-05	NM_005966	XM_024452917,XM_017004170,XM_017004173
SEs	253769	WDR27	NC_000006.12	-	169624729	169627147	169613573	169613656	169632946	169633068	154;190	4;7	129;113	0;0	7.11145e-08	1.44304e-05	XM_017010664
SEs	8573	CASK	NC_000023.11	-	41555599	41555635	41553718	41553915	41559778	41559847	92;93	2;16	49;24	35;17	1.18155e-07	2.32841e-05	NM_003688,XM_005272686,XM_011543993,NM_001126055,NM_001126054,XM_011543997,NM_001367721,XM_011543995	XM_011543996,XM_024452473,XM_006724566,XM_011543994
SEs	90799	CEP95	NC_000017.11	+	64517718	64519436	64514247	64514358	64522701	64522895	259;463	0;1	196;141	5;11	1.49852e-07	2.85029e-05	XM_024451020	XM_011525458,XM_005257780,NM_138363,XM_006722166,NM_001316990,XM_017025288,XM_005257779,XM_017025287
SEs	222696	ZSCAN23	NC_000006.12	-	28434451	28435078	28425515	28426405	28443398	28443500	194;272	19;14	77;78	0;0	2.04728e-07	3.73795e-05	XM_011514406
SEs	6239	RREB1	NC_000006.12	+	7246423	7247221	7228996	7231907	7248510	7251980	307;243	14;10	135;116	0;0	2.05401e-07	3.74191e-05	NM_001168344,NM_001003699,NM_001003698	NM_001003700
SEs	199221	DZIP1L	NC_000003.12	-	138112363	138112500	138103470	138104052	138115327	138115818	22;26	8;5	7;3	0;0	3.61629e-07	6.37548e-05	XM_006713526
SEs	1981	EIF4G1	NC_000003.12	+	184316071	184316218	184314605	184314674	184317320	184317497	850;744	62;43	206;190	53;37	4.17993e-07	7.24454e-05	NM_001291157	NM_198244,NM_198241,NM_001194946,NM_001194947
SEs	259266	ASPM	NC_000001.11	-	197100430	197105185	197095997	197096164	197117788	197117983	6212;12432	44;65	1664;1452	29;37	4.57541e-07	7.74975e-05	NM_018136	NM_001206846
SEs	55147	RBM23	NC_000014.9	-	22905605	22905659	22905335	22905453	22906194	22906368	934;1210	79;78	362;340	98;67	5.0276e-07	8.46319e-05	XM_017021400,NM_001308044,NM_018107,NM_001077351,XM_024449640,NM_001352764,XM_017021401,XM_011536897,XM_011536902,XM_011536903,XM_024449644,XM_017021416,XM_011536893,XM_017021414,XM_017021406,XM_011536892,NM_001352762,XM_017021403,NM_001352766,XM_024449643,XM_017021402,NM_001352763,XM_024449642,XM_017021404,XM_017021398,XM_017021415,NM_001352765	XM_017021420,XM_017021418,XM_017021411,XM_017021405,XM_017021399,XM_011536896,XM_017021408,XM_011536906,XM_011536900,XM_017021417,XM_017021409,XM_011536895,XM_011536904,XM_017021410,XM_024449641,XM_011536905,NM_001077352,XM_017021419,XM_011536894
SEs	27252	KLHL20	NC_000001.11	+	173766145	173766289	173756975	173757159	173774304	173774438	305;371	7;8	202;157	35;18	5.56728e-07	9.28246e-05	XM_017001052,NM_014458,XM_024446472,XM_024446468,XM_005245093	XM_011509420,XM_017001054,XM_017001053
SEs	80000	GREB1L	NC_000018.10	+	21451022	21451067	21444223	21444409	21452082	21452217	3;9	0;1	1;3	4;7	1.27815e-06	0.00019404	XM_017025991,XM_017025995	XM_017025996,XM_017025994,XM_011526179,XM_017025989,XM_017025990,XM_006722547,XM_017025992,XM_017025993,NM_001142966,XM_017025988
SEs	90799	CEP95	NC_000017.11	+	64521401	64521543	64514247	64514358	64522701	64522895	48;78	0;1	39;28	5;11	1.59021e-06	0.000234468	XM_006722166,XM_017025288	XM_011525458,XM_024451020,XM_005257780,NM_138363,NM_001316990,XM_005257779,XM_017025287
SEs	23248	RPRD2	NC_000001.11	+	150441880	150441958	150440922	150441023	150443230	150443283	257;362	52;67	460;379	26;17	2.07852e-06	0.00029634	NM_015203,NM_001387124,NM_001387123,NM_001387120,NM_001387122,NM_001387119,NM_001387117,NM_001387116	NM_001387121,NM_001387115,NM_001297674,NM_001387114,NM_001387118,NM_001297673
SEs	92521	SPECC1	NC_000017.11	+	20017986	20018102	20009358	20009424	20057676	20057817	3;8	2;5	1;2	0;0	2.98935e-06	0.000404396	NM_001386083,NM_001386084
SEs	51003	None	NC_000017.11	-	6649981	6650078	6643310	6644659	6650355	6650433	559;1001	36;41	835;815	137;119	3.23478e-06	0.000434728	NM_016060
SEs	8301	PICALM	NC_000011.10	-	85990249	85990399	85983865	85983973	85996825	85996929	594;824	309;329	530;536	112;102	4.47347e-06	0.000583037	XM_017018385,XM_005274324,XM_005274334,XM_005274325,XM_005274337,XM_005274326,XM_005274322,XM_005274331,XM_005274329,XM_005274327,NM_007166,XM_005274328,XM_005274323	XM_005274333,NM_001206946,XM_005274335,XM_017018382,XM_017018387,XM_024448700,XM_005274332,XM_005274340,XM_017018386,XM_017018383,XM_017018381,XM_005274336,XM_006718699,XM_017018384,NM_001008660,XM_006718700,NM_001206947,XM_006718701,XM_005274330
SEs	4976	OPA1	NC_000003.12	+	193626091	193626202	193618868	193618936	193631611	193631665	408;517	180;223	171;127	24;21	5.09489e-06	0.000654662	NM_130837,NM_130833,NM_001354663,NM_130836,NM_130835	NM_001354664,NM_130834,NM_015560,NM_130831,NM_130832
SEs	27327	TNRC6A	NC_000016.10	+	24776932	24777358	24758338	24758360	24789231	24791817	31;45	2;22	93;71	1;0	7.98569e-06	0.000981497	XM_017023146,NM_001330520,XM_024450233,XM_017023148,XM_017023144,XM_024450232,NM_001351850,XM_017023153,NM_014494,XM_024450231,XM_017023145,XM_005255257,XM_017023150	XM_017023152
SEs	1305	COL13A1	NC_000010.11	+	69872183	69872210	69867797	69867805	69887455	69887491	4;10	9;8	0;0	6;4	8.53625e-06	0.00104291	NM_080801,XM_017015684,XM_017015676,NM_001368884,XM_017015685,NM_001368883,NM_080800,XM_017015682,XM_024447815,XM_011539293,NM_080805,NM_080802,XM_017015689,XM_017015686,XM_011539295,NM_001368886,XM_017015679,NM_001368882,XM_024447816,NM_001320951,NM_001130103,XM_017015680,XM_017015691,XM_017015677,XM_017015681,XM_017015687,XM_011539294,XM_017015693,NM_001368897,NM_001368885	NM_001368896,XM_017015695,NM_001368898,NM_001368895,NM_080798
SEs	1195	CLK1	NC_000002.12	-	200860124	200860215	200859679	200859746	200861237	200861466	418;384	155;98	407;339	47;35	9.90627e-06	0.00119427	NM_004071,NM_001162407
SEs	130074	FAM168B	NC_000002.12	-	131088962	131089336	131082576	131082657	131093213	131093423	54;50	102;87	103;68	46;42	9.99778e-06	0.00120001	XM_017003327
SEs	9988	DMTF1	NC_000007.14	+	87154389	87154528	87152465	87152555	87163494	87163617	145;139	223;227	132;115	80;70	1.07275e-05	0.0012801	XM_024447016,XM_024447022	XM_017012869
SEs	9223	MAGI1	NC_000003.12	-	65448021	65448057	65442791	65442849	65453257	65453340	98;95	8;15	8;9	9;8	1.49019e-05	0.00170145	NM_004742,NM_001365904,NM_001365903,NM_015520,NM_001365905,NM_001033057
SEs	51444	RNF138	NC_000018.10	+	32111753	32111919	32092687	32092886	32123517	32123574	2351;2430	257;280	811;652	30;27	1.59743e-05	0.00180552	NM_001191324	NM_198128
SEs	8761	PABPC4	NC_000001.11	-	39563835	39563922	39563613	39563741	39564422	39564542	729;743	256;272	286;243	233;174	1.61747e-05	0.00182141	NM_001135653	NM_001135654
SEs	56731	None	NC_000020.11	+	63741868	63742056	63741369	63741479	63742129	63742230	774;777	28;24	200;184	34;20	1.89794e-05	0.00211114	NM_020062
SEs	6536	SLC6A9	NC_000001.11	-	44010808	44010882	44009964	44010096	44024247	44024285	60;55	11;7	17;19	0;0	1.97181e-05	0.00218147	XM_017002153
SEs	53616	ADAM22	NC_000007.14	+	88186614	88186701	88181957	88182024	88196470	88202889	16;25	3;8	3;6	0;0	2.55396e-05	0.0027658	NM_001324418,NM_001391975,NM_001324419,NM_021722	NM_001324421,NM_021723,NM_001391978,NM_001391979,NM_001391976,NM_001391982,NM_001391980,NM_001324417,NM_001391981,NM_016351,NM_001391977,NM_001324420
SEs	201292	TRIM65	NC_000017.11	-	75892010	75892185	75891812	75891878	75892266	75892539	968;904	8;11	204;157	18;13	2.55989e-05	0.00276856	XM_011524499,XM_011524500,XM_006721760	XM_017024343
SEs	4929	NR4A2	NC_000002.12	-	156326311	156326328	156326149	156326207	156326717	156326920	4;6	4;9	0;0	4;2	2.68561e-05	0.00287046	XM_011511246
SEs	11146	GLMN	NC_000001.11	-	92266699	92266741	92266418	92266492	92267912	92268002	224;378	12;48	149;89	44;55	2.69036e-05	0.00287178	XM_017000137,XM_017000140,XM_017000144,NM_053274,XM_006710309,XM_005270401,XM_011540546	XM_017000143,NM_001319683,XM_017000138,XM_017000142
SEs	54842	MFSD6	NC_000002.12	+	190415291	190415413	190408354	190408503	190435976	190437561	7;3	2;2	0;0	1;1	3.0717e-05	0.00323254	XM_011511368,NM_017694,NM_001375992	NM_001375990,NM_001375987,NM_001375988
SEs	5775	None	NC_000002.12	+	119881785	119881830	119877463	119877542	119882096	119882149	22;65	4;15	32;30	32;27	3.15172e-05	0.00329981	NM_002830
SEs	25970	SH2B1	NC_000016.10	+	28866011	28867033	28863667	28863754	28867330	28867432	1592;1611	5;2	714;569	16;11	3.91091e-05	0.0040177	NM_001387404,NM_001308293
SEs	1760	DMPK	NC_000019.10	-	45770970	45771056	45769716	45770640	45771349	45771396	23;8	4;12	4;2	0;0	3.92035e-05	0.00402235	NM_001288765,NM_001081562	NM_001288764,NM_001081560,NM_004409
SEs	10507	SEMA4D	NC_000009.12	-	89474538	89474623	89455887	89455953	89475484	89475550	0;6	2;6	8;4	1;0	4.43457e-05	0.00449372	XM_017014195,XM_011518124,XM_017014194,XM_011518123,XM_017014199	XM_011518128,XM_011518133,XM_011518127
SEs	29888	STRN4	NC_000019.10	-	46736457	46736502	46730731	46730873	46736822	46736901	6;6	0;1	2;5	2;7	4.48259e-05	0.00452559	XM_006723172,XM_011526878,XM_017026716,XM_006723171	XM_017026719,NM_013403,XM_017026717,XM_024451476,NM_001039877,XM_006723174
SEs	10585	POMT1	NC_000009.12	+	131507367	131507514	131506402	131506453	131510259	131510415	250;299	1;0	102;80	10;8	5.60743e-05	0.00553846	NM_001136114,NM_001353193,NM_007171,NM_001353194,NM_001077365,NM_001136113,NM_001374693,NM_001353198,XM_006716932,NM_001353199,NM_001374690,XM_017014205,NM_001077366,NM_001353197,NM_001374689,NM_001353195	XM_011518143,XM_011518142,XM_024447380,NM_001353196,XM_011518140,XM_011518141,NM_001353200,XM_011518145
SEs	92714	ARRDC1	NC_000009.12	+	137613412	137613510	137612895	137613006	137613614	137614214	127;159	3;3	39;32	10;6	6.58172e-05	0.00635527	XM_024447714
SEs	22990	PCNX1	NC_000014.9	+	70988566	70988699	70976941	70978648	71009633	71009724	35;92	63;76	20;26	5;2	7.56696e-05	0.00714668	XM_005267424,XM_005267427,XM_005267422,NM_014982,XM_005267423,XM_005267420	XM_005267421,XM_005267425,XM_017021096,NM_001308160
SEs	79979	TRMT2B	NC_000023.11	-	101051643	101051733	101051250	101051366	101051816	101052118	10;14	5;12	1;0	4;4	9.35075e-05	0.00866176
SEs	1760	DMPK	NC_000019.10	-	45770970	45771060	45769708	45770640	45771349	45771396	29;11	4;12	4;3	0;0	9.59043e-05	0.00885376	NM_001081563
SEs	23466	CBX6	NC_000022.11	-	38871901	38871945	38871691	38871757	38872121	38872216	1132;1240	22;24	542;503	47;59	9.71345e-05	0.00894718	NM_014292,NM_001303494
SEs	51106	TFB1M	NC_000006.12	-	155253625	155253764	155247553	155247919	155285157	155285277	11;19	0;1	13;3	3;4	0.000112435	0.0101849	XM_011535871
SEs	83985	SPNS1	NC_000016.10	+	28981469	28981615	28977907	28978044	28982856	28982922	274;293	5;8	92;124	14;15	0.000136371	0.012073	NM_001142449,XM_006721096,XM_024450467,NM_001142451,NM_032038,XM_024450468,NM_001142448,NM_001142450	XM_017023758,XM_017023757
SEs	55114	ARHGAP17	NC_000016.10	-	24935469	24935639	24930783	24931404	24941986	24942143	80;48	1;6	3;6	5;3	0.000142729	0.0125815	XM_011545877,XM_011545878,XM_024450336,XM_011545873,NM_018054,XM_011545876,XM_017023390,XM_011545874,NM_001006634,XM_011545875
SEs	80230	RUFY1	NC_000005.10	+	179586330	179586563	179585795	179585865	179589545	179589647	24;4	1;3	0;2	2;170	0.000146985	0.0128874	XM_017009894,XM_006714922	XM_017009895,NM_001040452,XM_017009891,XM_024446220,XM_006714921,NM_001040451,XM_017009893,NM_025158,XM_005265993
SEs	400569	MED11	NC_000017.11	+	4731775	4731906	4731427	4731574	4733049	4733607	877;978	7;17	613;479	32;44	0.000161419	0.0139295	NM_001001683
SEs	57558	USP35	NC_000011.10	+	78198582	78198718	78197935	78198068	78199594	78199724	23;27	18;22	4;1	18;8	0.000184457	0.01567	XM_011545187	NM_020798,XM_017018053
SEs	7692	ZNF133	NC_000020.11	+	18297984	18298062	18288633	18290074	18305680	18305807	2;0	5;4	2;2	0;1	0.000215417	0.0178381	XM_017028042	XM_017028047,XM_017028048
SEs	57646	USP28	NC_000011.10	-	113807950	113808136	113806488	113806584	113808297	113808437	2;6	11;11	8;16	3;4	0.000232692	0.0190568	NM_001346265,NM_001346264,NM_001346253,NM_001346252,NM_001346263	NM_001346271,NM_001346255,NM_001346254,NM_020886,NM_001346268,NM_001346257,NM_001346260,NM_001346261,NM_001346269,NM_001346270,NM_001346267
SEs	137682	NDUFAF6	NC_000008.11	+	94980854	94980973	94957994	94958179	95031994	95032098	49;45	23;18	48;38	4;4	0.000266746	0.0212934	NM_001354514,NM_001354524	NM_001354515,NM_001354525
SEs	1102	RCBTB2	NC_000013.11	-	48524658	48524757	48515585	48515741	48533027	48533080	8;5	3;6	9;6	0;1	0.000282913	0.0224738	NM_001352425,NM_001352426,NM_001286830,NM_001352431,NM_001268,NM_001352427,NM_001352430	NM_001352424,NM_001286831,NM_001286832,NM_001352428
SEs	113402	SFT2D1	NC_000006.12	-	166324536	166324595	166319727	166320256	166328275	166328357	1;4	8;9	9;5	3;1	0.000339513	0.0260608	NM_145169
SEs	387338	NSUN4	NC_000001.11	+	46346920	46347072	46344800	46345144	46352867	46353028	240;310	33;57	180;174	9;8	0.000348513	0.0266022	NM_001387265	NM_001256128,NM_001387269,NM_001387266,NM_001387268,NM_001387270,NM_001387271,NM_001387272,NM_199044,NM_001256127
SEs	167153	TENT2	NC_000005.10	+	79641454	79641517	79641104	79641196	79645122	79645192	5;5	2;4	7;2	0;0	0.000416654	0.0307166	XM_011543233,XM_017009161,XM_011543232,NM_001349548	NM_001388131,NM_001388121,NM_001388120,XM_011543225,NM_001349549,NM_001349552,NM_001388116,NM_001388124,XM_011543224,NM_001388100,NM_001388125,NM_001388132,NM_001388118,NM_001388093,XM_011543222,NM_001388119,XM_011543220,NM_001388134,NM_001388107,NM_001388126,NM_001114394,XM_017009151,XM_017009152,NM_001388133,NM_001388102,NM_001388094,XM_011543229,NM_001388110,NM_001297744,XM_011543227,NM_001388…
SEs	818	CAMK2G	NC_000010.11	-	73819531	73819645	73817478	73817554	73821681	73821730	92;110	168;176	27;25	110;151	0.000422571	0.0310969	NM_001367537,NM_001367520,NM_001367526,XM_024448217,XM_017016724,NM_001367545,NM_001367514,XM_017016717,XM_017016720,NM_001367548,NM_001367518,XM_017016718,NM_001367525,NM_001367544,XM_017016737,NM_001367534,NM_001367539,NM_001367546,NM_001320898,NM_001367533,NM_172171,NM_001367527,NM_001367528,XM_017016723,NM_001367524,XM_017016722,NM_001367547,XM_017016719,XM_024448214,XM_006717996,NM_001367522…	XM_024448218,NM_001367529,NM_001367517,NM_001204492,XM_017016730,NM_001367530,XM_005270205,NM_172173,NM_172169,NM_001367531,NM_172170,NM_001367535,NM_001367532,NM_001367538,NM_001367521,NM_001367523,NM_001367536,NM_001367519,NM_001367543,NM_001367540,XM_024448219,NM_001367541,NM_001222,NM_001367516,XM_006717998
SEs	5826	ABCD4	NC_000014.9	-	74290026	74290118	74289482	74289519	74290290	74290499	270;317	51;56	50;46	26;23	0.000522852	0.0371751	XM_024449677,NM_001353602,XM_024449678,XM_017021540,NM_001353598,XM_017021539,NM_001353594,NM_001353601,NM_001353593,NM_001353595,NM_001353606,NM_001353600,NM_001353605,NM_001353597,XM_005267942,NM_001353604,NM_001353599,XM_011537041,NM_020325,NM_020324,XM_017021534,NM_001353608,NM_005050,NM_001353591,NM_001353610,NM_001353607,NM_001353592,XM_017021542,XM_024449679,NM_001353596,XM_024449675,NM_00…
SEs	11176	BAZ2A	NC_000012.12	-	56630775	56630925	56617394	56617532	56636181	56636359	33;49	8;14	15;8	14;13	0.000523804	0.0371929	NM_001351156	NM_013449
SEs	63893	UBE2O	NC_000017.11	-	76391755	76391813	76389457	76391613	76391909	76392113	710;923	25;20	418;341	44;41	0.000535585	0.0378937	XM_024450866
SEs	6760	SS18	NC_000018.10	-	26084051	26084175	26082362	26082528	26087500	26087577	10;27	24;18	2;9	1;0	0.000556619	0.0391683	XM_011526147	XM_011526149,XM_011526152,XM_011526151,XM_011526150
SEs	6464	SHC1	NC_000001.11	-	154965945	154966077	154965542	154965781	154966161	154966231	359;406	0;0	134;141	9;12	0.000635419	0.0439216	NM_001130041,XM_024449084,XM_017002082,XM_017002083,NM_001202859,XM_011509893,NM_183001	NM_001130040,XM_024449083,NM_003029,XM_011509897,XM_011509894,XM_011509892,XM_017002081
SEs	9693	RAPGEF2	NC_000004.12	+	159344035	159344059	159343280	159343404	159345105	159345329	68;104	28;42	35;30	48;28	0.000706687	0.0481176	XM_011532425,XM_011532426,XM_005263358,NM_001394067,NM_001351725,XM_006714420,NM_014247,XM_024454286,XM_006714422,NM_001351728,XM_005263361,NM_001351724,NM_001351726,NM_001351727,XM_024454287	XM_017008856,XM_005263359
SEs	222256	CDHR3	NC_000007.14	+	106017845	106018072	106015926	106016025	106020372	106020544	2;5	7;9	1;1	0;0	6.88048e-07	0.000111473	XM_024446689,XM_017011863,XM_011515955,XM_011515957,XM_011515956,XM_017011864,NM_152750,NM_001301161,XM_011515959,XM_017011866,XM_017011862,XM_005250224,XM_005250225
SEs	253714	MMS22L	NC_000006.12	-	97270106	97270283	97269901	97269992	97272703	97272793	22;27	131;279	45;38	68;50	8.05151e-07	0.000128166	XM_011535676
SEs	11273	ATXN2L	NC_000016.10	+	28836325	28836490	28835932	28836176	28836727	28837232	171;154	63;56	184;205	20;21	8.71069e-07	0.000137856	NM_148414	NM_001308230,NM_001387166,NM_017492,NM_001387183,NM_001387168
SEs	7297	TYK2	NC_000019.10	-	10351051	10351162	10350527	10350968	10354041	10354234	293;397	6;4	85;69	16;10	8.91796e-07	0.000140593	XM_011528245,XM_011528251,XM_011528247,XM_011528246,XM_011528249
SEs	114659	LRRC37B	NC_000017.11	+	32020696	32020803	32007382	32008132	32021392	32022825	52;50	5;2	7;19	10;12	1.0452e-06	0.000162899	NM_001321350
SEs	85444	LRRCC1	NC_000008.11	+	85115099	85115275	85112931	85113099	85123412	85123606	70;110	6;14	18;14	0;0	1.0662e-06	0.000165541	XM_017013921,XM_017013922,XM_017013923,NM_001349637,XM_017013920,NM_033402,NM_001349636	XM_005251320,NM_001349638
SEs	126133	ALDH16A1	NC_000019.10	+	49464126	49464263	49463853	49463949	49464416	49464522	133;84	1;1	17;14	4;7	1.14011e-06	0.000176349	NM_001145396,XM_011526442,XM_011526441,NM_153329
SEs	128240	NAXE	NC_000001.11	+	156592364	156592475	156592100	156592209	156592556	156592670	4295;5368	18;22	1631;1478	81;81	1.24793e-06	0.000190865	NM_144772,XM_017000319
SEs	51444	RNF138	NC_000018.10	+	32113744	32113860	32092699	32092886	32123517	32123574	1280;1761	257;280	473;478	30;27	1.67296e-06	0.000244906	NM_016271	XM_005258286
SEs	9100	USP10	NC_000016.10	+	84715850	84715952	84699994	84700111	84716194	84716386	3;10	0;3	1;0	11;3	1.68553e-06	0.000246307	XM_017023864,XM_017023868	XM_011523443,XM_017023863
SEs	1390	CREM	NC_000010.11	+	35148367	35148491	35126845	35127193	35178888	35178986	164;214	21;20	68;66	0;0	1.78736e-06	0.000260722	NM_001394620,NM_001394627,NM_001394602,NM_001394608,NM_001394614,NM_001394628,NM_001394603,NM_183012,NM_001394613,NM_001394595,NM_183011,NM_001394616,NM_001394600,NM_001394598,NM_001394610,NM_001394618	NM_001394629,NM_001394626,NM_001394625,NM_001394619,NM_001394630,NM_001394615,NM_001394622,NM_001394617
SEs	23214	XPO6	NC_000016.10	-	28155945	28155975	28152929	28152964	28156073	28156135	4;4	2;1	0;0	3;1	1.93393e-06	0.000278843	XM_024450215
SEs	6760	SS18	NC_000018.10	-	26080304	26080423	26078075	26078160	26082362	26082528	16;16	17;33	13;5	0;1	2.03165e-06	0.000290162	XM_011526149	XM_011526152,XM_011526151,XM_011526150,XM_011526147
SEs	3661	IRF3	NC_000019.10	-	49664673	49664846	49663187	49663258	49665630	49665857	184;173	31;19	55;26	28;30	2.30544e-06	0.000324182	NM_001197124,NM_001571,NM_001197122	NM_001197123,NM_001197125,NM_001197128,NM_001197127,NM_001197126
SEs	1981	EIF4G1	NC_000003.12	+	184316131	184316218	184314605	184314674	184317320	184317497	785;704	62;43	190;183	53;37	2.44517e-06	0.000340906	NM_198241,NM_001194946,NM_001194947	NM_198244,NM_001291157
SEs	94121	SYTL4	NC_000023.11	-	100704810	100704886	100701927	100702107	100732003	100732121	22;11	5;8	3;4	0;0	2.87814e-06	0.000393246	NM_001370166,NM_001370165,NM_001370164,NM_001370168	NM_001370163,XM_017029968,NM_001370162,NM_001370167,NM_001370160,NM_001370161,NM_001129896
SEs	65010	SLC26A6	NC_000003.12	-	48631879	48632044	48631223	48631306	48632244	48632396	197;265	5;8	68;60	18;10	2.96684e-06	0.00040268	NM_134426,NM_001040454,NM_022911,NM_134263
SEs	8678	BECN1	NC_000017.11	-	42818786	42818877	42818220	42818415	42819547	42819609	495;644	16;19	169;144	47;18	3.1849e-06	0.000428727	XM_011525421,XM_017025262,NM_001313999,XM_017025264,XM_005257759,NM_001313998,NM_003766,XM_005257760,XM_017025263	NM_001314000
SEs	10641	NPRL2	NC_000003.12	-	50348316	50348410	50347758	50347901	50348526	50348563	264;399	20;21	73;72	23;19	4.34941e-06	0.000570496	XM_005264808,NM_006545,XM_011533288,XM_017005556,XM_017005555
SEs	25777	SUN2	NC_000022.11	-	38750897	38751080	38750224	38750320	38751209	38751373	276;215	19;24	126;81	36;34	4.34279e-06	0.000570496	NM_001394430,NM_001394429	NM_001394431,NM_001394439,NM_015374,NM_001394442,NM_001394437,NM_001394427,NM_001394433,NM_001394444,NM_001394441,NM_001394434,NM_001199580,NM_001394435,NM_001394432,NM_001394440,NM_001394445,XM_017028748,NM_001394436
SEs	9753	ZSCAN12	NC_000006.12	-	28392901	28393046	28383263	28386236	28399656	28399768	52;56	0;0	15;17	3;7	4.52096e-06	0.000588292	XM_011515014,XM_011515017
SEs	79091	METTL22	NC_000016.10	+	8635038	8635079	8628729	8629110	8635167	8635312	45;42	44;45	3;1	16;17	8.29479e-06	0.00101492	XM_024450439,NM_024109,XM_017023660,XM_005255571,XM_011522657,XM_017023661,XM_005255570,XM_017023659	XM_017023662,XM_024450440
SEs	55152	DALRD3	NC_000003.12	-	49015972	49016060	49015487	49015707	49016157	49016340	15;23	5;4	1;2	3;9	9.98956e-06	0.00120001	NM_001276405	NM_018114,XM_011533891,NM_001009996
SEs	84932	RAB2B	NC_000014.9	-	21469185	21469216	21468669	21468708	21474866	21474934	2;2	17;18	8;8	5;4	1.02804e-05	0.00123213	XM_017021712
SEs	54867	TMEM214	NC_000002.12	+	27038483	27038532	27037609	27037702	27038701	27038815	223;228	18;29	91;88	38;30	1.08477e-05	0.00129069	XM_005264383
SEs	2316	FLNA	NC_000023.11	-	154366023	154366224	154365348	154365486	154366307	154366470	1060;892	215;187	219;158	92;89	1.36768e-05	0.00157253	NM_001110556,NM_001456
SEs	26470	SEZ6L2	NC_000016.10	-	29872704	29872743	29872408	29872526	29873239	29873431	151;173	41;45	37;36	36;29	1.55106e-05	0.00176358	NM_012410,NM_001114100,NM_001243333,NM_001388365,NM_001243332	NM_201575,NM_001114099,NM_001388363
SEs	55095	SAMD4B	NC_000019.10	+	39348287	39348389	39342420	39342576	39356688	39357089	28;35	0;0	7;21	9;4	1.61436e-05	0.00182041	NM_001384573,NM_001384581,NM_001384568,NM_001384578,NM_001384585,NM_001384582,NM_001384593,NM_018028	NM_001384569,NM_001384595,NM_001303614,NM_001384570,NM_001384576,NM_001384574,NM_001384592,NM_001384565,NM_001384584,NM_001384594,NM_001384590,NM_001384580,NM_001384575,NM_001384577,NM_001384588,NM_001384586,NM_001384587,NM_001384583,NM_001384591,NM_001384571,NM_001384589,NM_001384566
SEs	10641	NPRL2	NC_000003.12	-	50349385	50349490	50348684	50348782	50349664	50349833	37;50	7;7	10;11	13;10	1.95204e-05	0.00216297	XM_005264808	NM_006545
SEs	9112	MTA1	NC_000014.9	+	105449358	105449409	105445417	105445511	105450057	105450184	185;266	451;552	22;13	142;114	2.02569e-05	0.00223205	XM_017021757,NM_001203258,XM_017021756,XM_011537305,NM_004689,XM_017021754,XM_011537306,XM_017021753,XM_017021752,XM_011537307	XM_011537309,XM_017021758,XM_011537310,XM_011537308,XM_017021755
SEs	540	ATP7B	NC_000013.11	-	51958310	51958544	51957515	51957607	51960147	51960322	237;299	18;24	148;109	1;1	2.48179e-05	0.0026912	XM_005266424,XM_017020627,XM_011535117,XM_006719837,XM_005266431,NM_001243182,XM_005266423,XM_005266430,NM_000053	NM_001330578
SEs	29093	MRPL22	NC_000005.10	+	154950820	154950938	154941216	154941265	154956370	154956436	2540;3240	248;271	1626;1410	50;38	2.64568e-05	0.00283146	NM_014180	NM_001014990
SEs	6000	RGS7	NC_000001.11	-	241354576	241355826	241098665	241098762	241356898	241357143	8;5	2;1	1;3	0;0	2.93621e-05	0.0031059	XM_017002005
SEs	57217	TTC7A	NC_000002.12	+	46917183	46917277	46915865	46916577	46950362	46950526	5;7	2;5	1;2	0;0	3.04066e-05	0.00320399	NM_001288953
SEs	27236	ARFIP1	NC_000004.12	+	152807203	152807248	152780003	152780226	152863605	152863714	2;3	9;1	7;3	0;0	5.64228e-05	0.00556163	XM_024453985
SEs	7168	TPM1	NC_000015.10	+	63064063	63064142	63062575	63062645	63065895	63066094	56;95	23;20	4;3	7;9	6.02816e-05	0.00589717	XM_005254650,XM_006720667	XM_005254639
SEs	8439	NSMAF	NC_000008.11	-	58599969	58600021	58599749	58599870	58601284	58601348	202;227	3;4	17;26	7;6	6.12619e-05	0.00598592	NM_003580,NM_001144772
SEs	5571	PRKAG1	NC_000012.12	-	49003557	49003595	49003143	49003290	49004506	49004633	239;309	2;13	106;109	20;18	6.54699e-05	0.00632919	NM_002733,XM_005269020,NM_001206710,XM_005269019,NM_001206709,XM_011538562,XM_017019622,XM_017019623
SEs	132864	CPEB2	NC_000004.12	+	15040463	15040487	15033160	15033211	15052413	15052584	3;2	44;39	13;8	17;18	7.55696e-05	0.00714547	XM_017007733,NM_001177382,NM_001177383,XM_017007734,XM_005248135,NM_001177381	NM_001177384,XM_011513777,NM_182646,NM_182485
SEs	26030	None	NC_000014.9	+	64737861	64738137	64737355	64737375	64738741	64738855	63;81	15;24	17;13	14;21	8.9736e-05	0.00835013	XM_011536625	XM_024449528,NM_001308147,XM_017021157,XM_017021156,XM_017021158,XM_011536627,XM_011536629,XM_017021155,XM_011536628,XM_017021154
SEs	25896	INTS7	NC_000001.11	-	211976581	211976719	211968512	211968707	211978271	211978511	813;904	0;6	382;311	22;19	9.92119e-05	0.00911877	XM_011509396,NM_001199812,NM_001199811,NM_015434,NM_001199809
SEs	167555	FAM151B	NC_000005.10	+	80510713	80511240	80501833	80501917	80513603	80513769	9;5	26;32	14;14	2;5	0.000102235	0.00936441	XM_017009166
SEs	9209	LRRFIP2	NC_000003.12	-	37072789	37072882	37066223	37066325	37075023	37075116	12;11	5;3	9;17	0;0	0.000103295	0.00943533	XM_006713386,XM_006713400,XM_024453821,XM_017007466,XM_006713396,XM_017007473,XM_006713393,XM_006713390,XM_006713389,XM_006713388,XM_017007471,XM_024453820,NM_001348301,XM_006713387,XM_006713397,XM_011534219,XM_005265551,XM_005265539,XM_005265540,NM_001348304,NM_006309,XM_011534218,NM_001348302,XM_017007476,XM_024453824,XM_006713394,XM_006713385,XM_011534229,XM_011534217,XM_006713392	NM_001348298,NM_001348300,NM_001348303,NM_001348305,XM_017007472,NM_001348299,NM_001348309,NM_001348306,XM_017007467,NM_001348307,NM_001348297,NM_001348308,XM_024453823,XM_006713395
SEs	9448	MAP4K4	NC_000002.12	+	101859735	101859864	101855976	101856138	101864929	101865036	298;294	17;27	110;82	0;1	0.000123709	0.0110837	NM_145687,NM_145686,NM_001384551,NM_001384482,NM_001384543,NM_001384558,XM_005264060,NM_001384487,NM_001384567,NM_001384520,NM_001384478,NM_001242560,NM_001384509,XM_017005372,XM_017005358,XM_017005354,XM_017005373,XM_005264068,NM_001384557,XM_017005356,XM_017005366,XM_017005357,NM_001384491,XM_005264065,NM_004834,NM_001384554,XM_005264059,XM_005264066,NM_001384495,XM_005264069,NM_001384559,NM_00…	NM_001384562,NM_001384494,XM_005264063,NM_001384476,NM_001384486,NM_001384507,XM_017005351,NM_001384572,NM_001384483,NM_001384560,XM_017005363,NM_001384477,XM_005264052,NM_001384556,NM_001384579,NM_001384508,XM_005264071,XM_017005369,NM_001384553,NM_001384497,XM_005264050,NM_001384481,XM_005264057,XM_017005371,XM_005264062,NM_001384493,NM_001384496,NM_001384548,XM_017005360,NM_001384488,NM_001242…
SEs	11159	RABL2A	NC_000002.12	+	113627614	113627862	113627265	113627400	113628549	113628713	11;21	3;4	5;4	0;0	0.000126985	0.0112908	NM_001354414,NM_001354409	NM_001354408,NM_001354413,NM_001354410,NM_001306161,NM_001354416,NM_001354419,NM_001354423,NM_001354406,NM_001354412
SEs	5829	PXN	NC_000012.12	-	120226352	120227117	120224150	120224377	120265616	120265730	217;276	15;21	62;61	19;13	0.000144283	0.0126775	XM_024449107	NM_001385990,NM_002859,NM_001385989,NM_001385982,XM_024449108,NM_001385988,NM_001385983,NM_001243756,NM_001080855,NM_001385986,NM_001385985,XM_024449109,XM_017019743,XM_011538623,NM_001385984,NM_001385987,NM_001385981
SEs	29998	BICRA	NC_000019.10	+	47673569	47673615	47670442	47670544	47673719	47673762	125;138	2;1	79;61	14;7	0.000173208	0.0147757	XM_006723180,XM_011526883,NM_015711,NM_001394372
SEs	143570	XRRA1	NC_000011.10	-	74852033	74852082	74851087	74851203	74906238	74906456	6;5	1;0	3;2	2;4	0.000189593	0.0160897	XM_011544757,NM_001378161,NM_001378169,XM_011544755,NM_001378158	XM_017017223,NM_001378168,XM_011544768,NM_001378167,NM_001270381,NM_001378174,NM_001378175,XM_017017228,XM_011544756,XM_011544766,XM_011544767,NM_001378171,XM_011544760,XM_017017226,XM_011544759,NM_001378176,XM_017017222,NM_001378165,NM_001378157,XM_011544762,NM_001270380,NM_001378166,NM_182969,XM_011544761,XM_011544758,XM_017017227,NM_001378170,NM_001378162,XM_011544765,XM_011544763,XM_005273770…
SEs	55342	STRBP	NC_000009.12	-	123236829	123236966	123184131	123184298	123268435	123268586	54;59	37;59	54;44	15;7	0.000204403	0.0170987	NM_018387	NM_001171137,NM_001376107,NM_001376109,NM_001376106
SEs	80070	ADAMTS20	NC_000012.12	-	43429616	43429724	43428634	43428799	43430351	43430471	23;30	4;6	5;6	0;0	0.000212849	0.017679	NM_025003,XM_017019979,XM_011538754
SEs	150709	ANKAR	NC_000002.12	+	189696149	189696369	189689526	189689964	189706937	189707146	30;23	8;10	11;13	1;0	0.000215912	0.017861	NM_001378068,XM_011510679,XM_011510681,NM_144708,XM_017003414,XM_011510676,XM_011510689,XM_011510682,XM_011510694,XM_011510686,XM_017003419,XM_017003420,XM_011510675,XM_011510680,XM_011510685,XM_017003416,XM_011510692,XM_017003417,XM_011510673,XM_017003418,XM_017003413,XM_011510677,XM_024452719,XM_011510688,XM_011510693,XM_011510687	XM_017003415,XM_024452718
SEs	23683	PRKD3	NC_000002.12	-	37316236	37317179	37293132	37293271	37324680	37324772	1500;2440	39;47	469;420	60;53	0	0	XM_024452777,XM_017003741	XM_005264238
SEs	55322	C5orf22	NC_000005.10	+	31548489	31548687	31545645	31545712	31551292	31551432	43;36	289;354	205;214	116;94	0	0	XM_017009611,XM_017009612,XM_017009609,XM_017009610,XM_017009608,XM_017009607	XM_006714479,XM_006714480,XM_011514062,XM_017009613,XM_017009614,XM_017009616,XM_017009615,NM_018356
SEs	23443	SLC35A3	NC_000001.11	+	100007033	100007156	99999260	99999415	100011364	100011533	116;356	0;0	122;119	41;38	0	0	XM_011541136,NM_012243,XM_011541137,NM_001271684,XM_005270691,XM_011541138,NM_001271685,XM_017000870	XM_011541135,XM_017000869,XM_017000871
SEs	23019	CNOT1	NC_000016.10	-	58542230	58542335	58541500	58541620	58543606	58543903	1100;1419	3;12	660;517	92;62	0	0	NM_001265612,NM_016284
SEs	64172	OSGEPL1	NC_000002.12	-	189755172	189755560	189753915	189754064	189761646	189761660	302;386	8;8	86;59	59;39	0	0	NM_001376085,NM_001376084
SEs	9738	CCP110	NC_000016.10	+	19535939	19537587	19532415	19532544	19540656	19540787	4278;5658	3;1	1030;868	49;40	0	0	NM_001323569,NM_001323577,NM_014711,NM_001323570,NM_001323571,XM_011545991,NM_001199022,NM_001323572,NM_001323576,XM_011545992,XM_017023908
SEs	26001	RNF167	NC_000017.11	+	4940486	4940726	4940091	4940230	4941076	4941157	1437;1721	73;95	727;653	185;162	0	0	NM_001320356	NM_001320358,NM_001370311,NM_001320360,NM_001320362,NM_001370303,NM_001320359,NM_001370306
SEs	2335	FN1	NC_000002.12	-	215392930	215393203	215391631	215391814	215394527	215394719	360;504	22;40	27;32	32;22	0	0	NM_001365521,NM_001306130,NM_001365522,NM_001365519,NM_001365517,XM_024452770,NM_212482,XM_024452769,XM_005246411,NM_001306129,XM_005246408,XM_005246407,XM_005246402,XM_005246401,XM_005246399,XM_005246398,XM_017003692,XM_005246403,XM_005246410,XM_005246397	XM_005246416,NM_212474,XM_017003695,NM_001306131,NM_001365520,NM_001365518,NM_001306132,NM_212478,NM_212476,NM_001365524,XM_005246404,NM_002026,NM_001365523
SEs	23198	PSME4	NC_000002.12	-	53904024	53904156	53901349	53901559	53906597	53906693	732;1020	9;8	261;256	43;49	0	0	NM_014614
SEs	339123	JMJD8	NC_000016.10	-	682957	683087	681669	682874	683321	683441	238;260	43;58	66;71	96;85	0	0	NM_001323922,NM_001323918	NM_001323919,NM_001005920,NM_001323920
SEs	54583	EGLN1	NC_000001.11	-	231370561	231370698	231367568	231367636	231373979	231374099	1104;1389	10;20	367;288	56;65	0	0	NM_022051	NM_001377261
SEs	8859	STK19	NC_000006.12	+	31979413	31979553	31978902	31978998	31980450	31980548	2;3	0;0	0;3	10;4	0	0	NM_004197
SEs	55740	ENAH	NC_000001.11	-	225517195	225517306	225514595	225514900	225519197	225519565	1262;1388	27;33	480;445	80;67	6.66134e-16	5.10364e-13	NM_001377481,XM_017001748,XM_011544229,XM_017001746,XM_017001749,NM_018212,XM_017001751,XM_017001747,NM_001008493,NM_001377482	XM_024448313,XM_024448314,XM_017001752,XM_024448309,XM_024448307,XM_024448306,XM_024448319,NM_001377483,XM_024448316,XM_024448318,XM_024448305,XM_024448317,XM_024448308,XM_024448315,XM_024448311,XM_017001750,XM_024448310
SEs	5213	PFKM	NC_000012.12	+	48141913	48142066	48141739	48141827	48142781	48142946	1262;1706	17;17	537;484	63;51	1.33227e-15	9.49721e-13	NM_001354736,NM_001363619,NM_001354742,NM_001354739,NM_001354735,NM_001354741,NM_001166686,XM_005268974,NM_001354747,NM_001166687,NM_001354745,NM_000289,NM_001354740,NM_001354744,XM_011538487,XM_005268976,NM_001354738,XM_017019469,NM_001354743,NM_001166688,XM_024449021,NM_001354737,XM_005268979,NM_001354746,XM_024449022,NM_001354748,XM_024449020
SEs	8890	EIF2B4	NC_000002.12	-	27368024	27368139	27367073	27367201	27368653	27368733	53;59	4;1	11;16	18;22	3.21965e-15	2.21801e-12	NM_001318965,NM_001318967,NM_001318968,XM_006712132,NM_015636,NM_001318966,NM_001034116,NM_172195	NM_001318969,XM_011533147
SEs	800	CALD1	NC_000007.14	+	134935687	134935765	134932987	134934077	134941091	134941237	111;127	1;2	125;112	34;33	8.71747e-13	4.41142e-10	XM_017012650,NM_033138
SEs	56886	UGGT1	NC_000002.12	+	128156391	128156415	128155488	128155587	128157251	128157346	263;334	2;10	133;109	44;23	4.9003e-12	2.12551e-09	XM_017004510,XM_006712634,NM_020120,XM_017004507,XM_006712636,XM_017004509,XM_017004508	XM_006712635
SEs	55907	None	NC_000012.12	+	22062280	22062434	22060831	22060926	22065120	22065668	1066;1556	6;5	583;494	33;48	2.2419e-11	8.7937e-09	NM_018686
SEs	84309	NUDT16L1	NC_000016.10	+	4693977	4694238	4693717	4693879	4694957	4695859	182;104	0;2	93;68	18;13	9.981e-11	3.48184e-08
SEs	8443	GNPAT	NC_000001.11	+	231266013	231266165	231265292	231265420	231266276	231266407	854;1272	5;5	407;343	34;28	1.13196e-10	3.93208e-08	NM_001316350,XM_005273313,XM_011544304,XM_011544303,NM_014236
SEs	163259	DENND2C	NC_000001.11	-	114587386	114587473	114582849	114585631	114587715	114587952	74;78	0;1	36;23	13;9	2.18186e-10	7.33061e-08	NM_198459,NM_001256404
SEs	2317	FLNB	NC_000003.12	+	58131926	58132019	58130740	58130908	58132807	58132931	123;103	110;113	20;9	86;69	2.78319e-10	9.16992e-08	NM_001164317	NM_001164319,NM_001164318,NM_001457
SEs	84901	NFATC2IP	NC_000016.10	+	28955977	28956058	28954564	28954682	28956150	28956337	634;743	10;24	304;279	57;38	2.77427e-10	9.16992e-08	NM_032815,NM_001394785	NM_001394784
SEs	1936	EEF1D	NC_000008.11	-	143590607	143590735	143588990	143590081	143592646	143597422	31;3	0;0	16;9	7;6	3.90596e-10	1.25167e-07	XM_011516905	XM_024447089,XM_006716523
SEs	4580	MTX1	NC_000001.11	+	155212126	155212219	155210547	155210627	155212384	155212567	1175;1349	133;136	501;426	177;120	1.08435e-09	3.11908e-07	NM_002455	NM_198883
SEs	196294	IMMP1L	NC_000011.10	-	31488127	31488241	31473723	31473786	31509518	31509635	14;7	39;38	26;22	8;8	2.46359e-09	6.66545e-07	XM_011519943,XM_005252812	XM_011519946,XM_011519944
SEs	79089	TMUB2	NC_000017.11	+	44187906	44188009	44187202	44187743	44188934	44189588	156;185	32;44	64;60	0;1	2.76234e-09	7.42472e-07		NM_001353175,NM_177441
SEs	131601	TPRA1	NC_000003.12	-	127575402	127575505	127575184	127575265	127576616	127576696	211;248	0;8	86;69	21;14	2.84055e-09	7.60999e-07	NM_001353002,NM_001353004,NM_001353007,NM_001136053,XM_006713496,NM_001353001,NM_001353005,NM_001353003,NM_001353006	NM_001142646
SEs	10363	HMG20A	NC_000015.10	+	77447718	77447811	77420887	77421004	77458403	77458496	28;25	452;527	60;56	148;148	3.5762e-09	9.27763e-07	NM_018200	NM_001304504,NM_001304505
SEs	22900	CARD8	NC_000019.10	-	48242033	48242644	48240961	48241063	48249750	48249847	10;20	46;31	33;40	8;6	5.58328e-09	1.40402e-06	NM_001351789	XM_011526647,XM_011526648,NM_001184903,XM_017026484,XM_006723096,NM_001351790,XM_017026483,NM_001351786,XM_024451421,XM_017026488,NM_001184901,NM_001351784,NM_001351791,XM_006723104,NM_001351787,XM_006723092,XM_011526646,XM_017026492,XM_006723110,NM_001351792,XM_024451422,XM_006723106,XM_017026498,XM_006723093,XM_006723109,NM_001184902,NM_001351788,NM_001184900,XM_006723097,XM_011526643,XM_006723…
SEs	141	ADPRH	NC_000003.12	+	119580484	119580636	119579491	119579851	119582133	119582467	0;0	1;4	1;1	0;0	6.69213e-09	1.66247e-06	NM_001371092	NM_001125,NM_001291949
SEs	9866	TRIM66	NC_000011.10	-	8655108	8655249	8654433	8654578	8671896	8671986	0;0	4;1	1;1	0;0	6.72637e-09	1.66332e-06	XM_011520516
SEs	10533	ATG7	NC_000003.12	+	11282192	11282438	11280993	11281102	11298685	11298855	59;65	11;10	44;55	0;0	7.05486e-09	1.72128e-06	XM_011533285,XM_011533286,XM_011533277,XM_017005547,XM_011533281,XM_011533279,NM_001349232,XM_011533280,XM_011533284,XM_011533283	NM_001349233,XM_011533278
SEs	11194	ABCB8	NC_000007.14	+	151033604	151033917	151028449	151028610	151034504	151034599	633;620	0;3	273;233	18;14	1.42732e-08	3.29607e-06	NM_001282291,NM_001282292,NM_007188	NM_001282293
SEs	347902	AMIGO2	NC_000012.12	-	47079141	47079248	47076446	47079065	47079461	47079959	7;3	7;2	2;4	0;0	1.90422e-08	4.31233e-06	NM_001370299
SEs	8829	NRP1	NC_000010.11	-	33202911	33202995	33197649	33197709	33207571	33207716	75;76	15;16	65;31	0;0	4.91129e-08	1.03237e-05	XM_017016865,NM_001244972,NM_001244973,XM_011519755	NM_003873,XM_006717524,XM_011519756,XM_017016866,XM_006717526,XM_006717521,NM_001330068,XM_006717525,XM_006717522
SEs	3661	IRF3	NC_000019.10	-	49660712	49660844	49659571	49659833	49662424	49662617	312;408	11;8	159;128	24;27	6.76204e-08	1.38934e-05	XM_024451494,XM_024451492,XM_024451495,XM_006723197,XM_006723200,NM_001197122,XM_006723201,XM_006723198	XM_024451493,NM_001197123,NM_001197125,NM_001197124,NM_001571,XM_017026766,XM_024451496,XM_024451497,NM_001197128,NM_001197127,XM_024451498,NM_001197126,XM_017026767
SEs	83607	AMMECR1L	NC_000002.12	-	127872985	127873077	127869453	127869544	127873827	127874272	16;13	1;0	9;0	10;4	8.24968e-08	1.66167e-05	XM_011511954	XM_005263806,XM_005263807,NM_031445,XM_011511952,NM_001199140,XM_005263804,XM_017005063
SEs	146909	KIF18B	NC_000017.11	-	44934506	44934617	44934232	44934430	44934830	44934935	618;674	3;12	190;129	21;19	9.12003e-08	1.828e-05	XM_011524389,XM_011524385,XM_011524388,XM_011524391,NM_001265577,XM_011524387,XM_011524386,NM_001264573
SEs	94101	ORMDL1	NC_000002.12	-	189783013	189783123	189782421	189782602	189784268	189784339	234;261	167;161	306;222	80;46	9.74865e-08	1.94449e-05	NM_016467,NM_001371386	NM_001371384,NM_001371387,NM_001128150,NM_001371385
SEs	9043	SPAG9	NC_000017.11	-	50977107	50977221	50974770	50974947	50979745	50979917	953;1183	0;0	697;541	53;28	1.60781e-07	3.03701e-05	XM_017025285,NM_001130527,NM_003971,XM_005257774,XM_005257771,NM_001251971,XM_017025283,NM_001130528,XM_017025284,XM_005257768
SEs	112840	WDR89	NC_000014.9	-	63641298	63641407	63597038	63599973	63641803	63641871	13;15	0;0	10;10	4;6	1.94466e-07	3.60682e-05	NM_001008726	NM_001382426,NM_001382429,NM_001382423,NM_001382424,NM_001382428,NM_001382425,NM_080666,NM_001382427
SEs	5325	PLAGL1	NC_000006.12	-	143966157	143966212	143964786	143964818	143968906	143968978	119;148	36;46	42;36	48;43	2.00434e-07	3.67593e-05	NM_001289048,NM_001080956	NM_001080952,NM_001317160,NM_001080954,NM_001317162,NM_001317161,NM_001289045,NM_001289044,NM_001289041,NM_001289046,NM_001289037,NM_001289042,NM_001080951,NM_001080955,NM_001317159,NM_006718,NM_001289040,NM_001289039,NM_001289049,NM_001080953
SEs	22903	BTBD3	NC_000020.11	+	11919085	11919176	11917892	11918601	11919717	11919836	617;787	24;23	65;86	16;19	2.39198e-07	4.32875e-05	NM_014962
SEs	64118	DUS1L	NC_000017.11	-	82058340	82058408	82057876	82058254	82058780	82058818	951;1131	7;16	363;334	44;27	3.78703e-07	6.61956e-05	XM_005256394,XM_024450871	XM_006722289
SEs	23432	GPR161	NC_000001.11	-	168114455	168114549	168104476	168104894	168136256	168136685	24;35	8;7	10;11	0;0	4.31332e-07	7.39753e-05	XM_011509376	XM_011509373
SEs	63891	RNF123	NC_000003.12	+	49700226	49700352	49699667	49699772	49700635	49700709	151;166	8;7	29;37	14;12	5.47315e-07	9.1568e-05	XM_017007018,XM_006713285,NM_022064,XM_011533995
SEs	55556	ENOSF1	NC_000018.10	-	677344	677444	675320	675402	678695	678737	107;107	10;16	46;37	1;0	0.000242971	0.0198194	XM_024451201,XM_024451208,XM_024451219,XM_024451220,XM_024451207,XM_024451200,NM_017512,NM_001318760,XM_024451217,XM_017025837,NM_001354067,XM_024451206,XM_024451215,XM_024451209,XM_024451212,XM_024451214,XM_024451213,XM_024451204,XM_024451216,XM_024451205,XM_024451210,NM_001354065,XM_024451218,XM_024451202,XM_024451203
SEs	55184	DZANK1	NC_000020.11	-	18433651	18433765	18427066	18427159	18443346	18443464	28;27	6;4	4;11	0;0	0.000248808	0.0201951	NM_001367617,NM_001367613,XM_017027915,NM_001367618,NM_001351684,XM_024451934,XM_017027918,NM_001099407,XM_017027913,NM_001367614,XM_017027920,XM_017027910,NM_001367612,XM_017027911,NM_001351683,XM_017027919,XM_011529272,NM_001367619,XM_017027912,XM_011529268,NM_001367611,XM_011529271,NM_018152
SEs	84144	SYDE2	NC_000001.11	-	85178145	85178272	85169043	85169225	85190056	85190752	35;43	8;4	23;15	0;0	0.00025858	0.0208437	XM_017002483,XM_017002486,NM_032184,XM_017002485,XM_017002484
SEs	51161	C3orf18	NC_000003.12	-	50565525	50565700	50561721	50561747	50567462	50567747	23;21	4;4	6;2	0;0	0.000263334	0.0211646	NM_001171743	XM_011533783,NM_001171740,NM_016210
SEs	100885850	PTGES3L-AARSD1	NC_000017.11	-	42979549	42979663	42979377	42979444	42980045	42980528	20;20	0;0	2;0	1;2	0.000292387	0.0230034	NM_001136042
SEs	1981	EIF4G1	NC_000003.12	+	184315762	184315856	184314605	184314674	184320629	184320722	35;16	34;35	49;43	19;14	0.000300949	0.0235415	NM_198241,NM_001194946,NM_001194947,NM_001291157	NM_198244,NM_198242
SEs	144132	DNHD1	NC_000011.10	+	6544573	6544671	6544120	6544246	6544791	6547666	2;16	0;2	1;0	1;1	0.000312926	0.0243853	NM_144666
SEs	25807	RHBDD3	NC_000022.11	-	29260701	29260864	29260325	29260613	29265478	29265668	135;108	0;2	54;29	7;4	0.000317756	0.0246913	NM_012265,NM_001329536,XM_006724224	XM_017028750
SEs	163882	CNST	NC_000001.11	+	246621428	246622323	246591511	246591941	246631893	246631924	121;112	4;5	80;56	0;0	0.000359653	0.0273253	XM_024453697	XM_017000487,XM_011544111,XM_005273081,XM_011544110,XM_017000489,XM_017000488,NM_001139459,XM_005273083,XM_011544113,NM_152609
SEs	286144	TRIQK	NC_000008.11	-	92921502	92921660	92916928	92917007	92954405	92954564	45;45	18;23	46;28	2;4	0.000370238	0.0279277	NM_001171796	NM_001171795,XM_017013349
SEs	145282	MIPOL1	NC_000014.9	+	37499907	37500138	37422854	37422949	37546904	37551259	206;277	10;15	145;132	0;1	0.000383794	0.0287072	NM_001388074,NM_001388070,NM_001388075,NM_001388072,NM_001388073,NM_001388071,NM_001388067,NM_001388068	NM_001388077
SEs	54963	UCKL1	NC_000020.11	-	63941135	63941208	63940949	63941043	63943652	63943669	39;33	0;1	11;11	3;4	0.000390244	0.0291345	XM_024451923,XM_024451924	NM_017859,NM_001353477,XM_005260216,NM_001353481,NM_001353482,NM_001353480,XM_024451931,NM_001353479,NM_001193379
SEs	51512	GTSE1	NC_000022.11	+	46308149	46308207	46297379	46297479	46308318	46308943	500;487	77;77	357;289	18;14	0.000453545	0.0329328	XM_005261627,XM_017028816,XM_011530213,NM_016426
SEs	219931	TPCN2	NC_000011.10	+	69054032	69054097	69048931	69049106	69057577	69057694	13;12	5;3	8;6	0;0	0.000468581	0.0339045	NM_139075
SEs	9670	IPO13	NC_000001.11	+	43956809	43956976	43956559	43956701	43957401	43957549	451;535	3;4	83;90	9;7	0.000491086	0.035222	XM_024451069,NM_014652,XM_024451070
SEs	64062	RBM26	NC_000013.11	-	79353152	79353224	79344668	79344794	79354438	79354570	171;214	662;810	37;34	499;424	0.000573968	0.0403199	XM_005266491,XM_011535180,XM_011535179,XM_017020702,XM_017020703,XM_011535188,XM_017020701,XM_011535186,XM_005266497,XM_024449393,XM_006719857,XM_011535185,XM_011535184,XM_011535182,XM_017020697,XM_017020688,XM_011535195,NM_001366735,XM_017020690	XM_011535192,XM_017020699,XM_017020698,XM_011535189,XM_017020694,XM_017020696,NM_001286632,XM_017020693
SEs	1902	LPAR1	NC_000009.12	-	111036113	111036201	110973480	110973558	111037840	111038087	3;1	0;1	0;0	2;1	0.000606279	0.042192	NM_001387502,NM_001387507	NM_001387509,NM_001351416,NM_001387501,NM_001351417,NM_001387511,NM_001351418,NM_001387517,NM_001387510,NM_057159,NM_001387505,NM_001387521,NM_001387506,NM_001351415,NM_001387508
SEs	26000	None	NC_000016.10	-	30365104	30365212	30358662	30358817	30369227	30370458	70;83	7;10	38;49	1;0	0.000611083	0.0423824	XM_011545790
SEs	89894	TMEM116	NC_000012.12	-	111978735	111978787	111943264	111943369	112003799	112003863	2;3	0;0	0;1	1;1	0.000696507	0.0474638	NM_001294314	XM_024449260,NM_001193531,XM_011538957,XM_006719678,XM_024449262,XM_024449258,XM_011538948,XM_011538953,XM_017020187,XM_017020190,XM_011538951,XM_011538950,XM_024449257,XM_017020188,XM_011538949
SEs	9465	AKAP7	NC_000006.12	+	131200326	131200489	131199460	131199573	131216411	131216426	2;5	1;2	0;0	1;1	0.000730315	0.0496027	XM_017011507
SEs	8745	ADAM23	NC_000002.12	+	206571726	206571816	206570739	206570811	206573114	206573195	97;163	11;10	46;35	16;11	0.000731053	0.0496118	XM_011512086,XM_005246932,NM_003812
SEs	79154	DHRS11	NC_000017.11	+	36599971	36600037	36599670	36599763	36600161	36600804	3;1	14;2	12;1	0;0	0	0	NM_024308,XM_011525233
SEs	65220	NADK	NC_000001.11	-	1754050	1754208	1751231	1753060	1754283	1754383	285;280	15;14	49;39	59;32	0	0	XM_011542007,NM_023018,NM_001198994,NM_001353641,NM_001198995,XM_017002145,XM_006710839,XM_011542008,NM_001353642,XM_017002143,XM_017002146,XM_011542009,XM_011542006,NM_001198993
SEs	55319	None	NC_000004.12	+	163515312	163515461	163514073	163514158	163517433	163517476	1003;1264	27;59	475;441	156;146	0	0	NM_018352
SEs	55920	RCC2	NC_000001.11	-	17409973	17410051	17406759	17409194	17412121	17412194	47;29	1;3	15;8	41;27	0	0	NM_018715,NM_001136204
SEs	3146	HMGB1	NC_000013.11	-	30461638	30461688	30456703	30461533	30462537	30462712	16;39	217;184	25;22	0;0	0	0	NM_001363661	NM_001313892,NM_001370340,NM_001370341,NM_002128
SEs	5094	PCBP2	NC_000012.12	+	53467804	53467843	53467220	53467293	53468776	53468832	6212;7012	872;1004	3040;2676	1642;1383	0	0	NM_001098620,NM_001128913,NM_031989,NM_005016	NM_001128914
SEs	23367	LARP1	NC_000005.10	+	154793799	154793901	154793594	154793723	154794099	154794262	746;1025	76;99	326;296	138;145	0	0	NM_001367718,NM_001367716	NM_001367713,XM_011537614,XM_011537615,NM_001367717,NM_001367714,XM_011537617,XM_011537616,NM_015315,NM_033551,NM_001367715,XM_005268408,NM_001367719,XM_006714775
SEs	10001	MED6	NC_000014.9	-	70592879	70592988	70591265	70591381	70593295	70593378	1141;1355	8;8	799;692	77;72	0	0	NM_001284211,NM_005466	NM_001284209
SEs	6535	SLC6A8	NC_000023.11	+	153693040	153693175	153691974	153692107	153693262	153693366	1986;2409	9;13	639;580	63;52	0	0	NM_001142805,NM_005629,NM_001142806
SEs	9134	CCNE2	NC_000008.11	-	94887926	94888073	94885462	94885558	94890414	94890550	335;678	0;3	187;147	33;41	0	0	XM_017013958,XM_011517366,XM_017013959,NM_057749
SEs	23367	LARP1	NC_000005.10	+	154793799	154793922	154793594	154793723	154794099	154794262	819;1114	76;99	396;350	138;145	1.11022e-16	8.92304e-14	XM_011537614,NM_001367717	NM_001367713,XM_011537615,NM_001367718,NM_001367714,NM_001367716,XM_011537617,XM_011537616,NM_015315,NM_033551,NM_001367715,XM_005268408,NM_001367719,XM_006714775
SEs	339123	JMJD8	NC_000016.10	-	683166	683234	681669	682874	683321	683441	554;533	43;58	207;197	96;85	3.88578e-15	2.58986e-12	NM_001323919,NM_001005920,NM_001323922,NM_001323918,NM_001323920
SEs	79154	DHRS11	NC_000017.11	+	36599670	36599763	36598920	36599050	36600161	36600804	17;2	0;0	1;0	11;2	2.27596e-14	1.38208e-11	NM_024308,XM_011525233	XM_005257658
SEs	3421	IDH3G	NC_000023.11	-	153786211	153786272	153785767	153785973	153786354	153786449	1285;1530	30;43	416;338	79;53	1.85962e-13	1.04418e-10	NM_004135
SEs	64770	CCDC14	NC_000003.12	-	123956354	123956427	123955842	123955965	123956739	123956795	96;119	8;11	16;33	26;29	8.84626e-13	4.422e-10	XM_005247711,XM_006713731,XM_005247716,XM_006713733,XM_011513081,NM_001366335,XM_005247715
SEs	4664	NAB1	NC_000002.12	+	190653726	190653780	190649840	190649982	190659157	190659995	12;8	7;27	2;2	0;0	1.41864e-12	6.84111e-10	XM_011511219
SEs	8939	None	NC_000009.12	+	130593642	130593887	130580658	130581513	130595482	130595588	7;19	16;16	23;16	0;0	1.52423e-12	7.26479e-10	XM_011519174,XM_017015271	XM_017015269,XM_017015270,XM_017015273,XM_006717313
SEs	8890	EIF2B4	NC_000002.12	-	27368371	27368463	27367073	27367201	27368653	27368733	485;498	4;1	119;123	18;22	2.54718e-12	1.19323e-09	NM_001318965,NM_001318967,NM_001318969,NM_001318968,XM_006712132,NM_015636,NM_001318966,NM_001034116,XM_011533147,NM_172195
SEs	11164	NUDT5	NC_000010.11	-	12170716	12170770	12165329	12167811	12170899	12170908	1834;2097	7;15	1148;991	113;78	6.14719e-12	2.62469e-09	NM_001321648,NM_014142
SEs	84447	SYVN1	NC_000011.10	-	65130001	65130172	65129728	65129915	65130250	65130379	351;300	4;10	116;83	27;18	3.44355e-11	1.30091e-08	NM_032431	XM_011545303,NM_172230
SEs	84326	METTL26	NC_000016.10	-	634888	635063	634718	634797	636093	636364	729;937	165;142	211;191	136;122	4.8046e-11	1.75838e-08	XM_011522713	XM_011522714
SEs	10585	POMT1	NC_000009.12	+	131509902	131510062	131506402	131506453	131510259	131510415	70;116	1;0	22;26	10;8	8.37657e-11	2.94722e-08	XM_011518142,NM_001353193,NM_007171,XM_011518140,NM_001353198,XM_006716932,NM_001353199,XM_017014205,NM_001353197,XM_011518145	XM_011518143,NM_001136114,XM_024447380,NM_001353194,NM_001077365,NM_001353196,NM_001136113,NM_001374693,NM_001374690,NM_001077366,NM_001374689,XM_011518141,NM_001353200,NM_001353195
SEs	9701	PPP6R2	NC_000022.11	+	50436987	50437068	50436366	50436452	50437505	50437603	337;488	93;114	96;83	85;77	9.20839e-11	3.22605e-08	XM_011530723,XM_017029136,XM_011530732,XM_011530720,XM_006724431,XM_017029118,XM_011530737,XM_024452307,XM_011530739,XM_011530736,NM_001351642,XM_017029117,XM_017029122,NM_001365836,XM_017029124,XM_017029121,NM_001351643,XM_011530721,XM_011530734,XM_011530722,XM_011530735,XM_024452306,XM_017029135,XM_017029127,XM_017029120,NM_001242898,XM_011530724,NM_001351647,XM_017029123,XM_011530738,XM_017029…	NM_001351648,NM_001242900,NM_001351644,XM_017029129,XM_011530731,XM_011530730,XM_011530729,XM_011530726,XM_011530728,NM_001351646,NM_014678,NM_001242899,NM_001351645,XM_017029116,XM_017029132,XM_017029130,XM_011530727
SEs	219771	CCNY	NC_000010.11	+	35525963	35525999	35501500	35501535	35553018	35553185	0;3	7;4	3;3	0;0	1.55344e-10	5.32844e-08	NM_001282853,NM_181698,NM_001282852,NM_145012	NM_001282854
SEs	8458	TTF2	NC_000001.11	+	117097350	117097433	117096148	117096299	117098832	117098907	733;835	25;46	111;103	33;27	1.75912e-10	5.95912e-08	XM_017002555,XM_005271277,XM_017002551,XM_017002550,XM_011542303,NM_003594,XM_017002552,XM_017002553,XM_017002554
SEs	54059	YBEY	NC_000021.9	+	46291333	46291462	46286869	46287123	46296161	46296230	497;489	62;62	491;444	10;7	6.77293e-10	2.07178e-07	XM_011529630,NM_001314025,XM_011529631,XM_011529629,XM_011529635,NM_058181,XM_011529633	XM_017028394,XM_011529634,XM_005261156,NM_001314022
SEs	84236	RHBDD1	NC_000002.12	+	226839408	226839627	226836344	226837838	226864603	226865126	62;91	21;24	57;43	0;1	1.24599e-09	3.55905e-07	XM_017005085	XM_017005087
SEs	54908	SPDL1	NC_000005.10	+	169590755	169590829	169583772	169583889	169591047	169591224	48;69	1;4	26;20	16;15	1.50185e-09	4.24553e-07	NM_001329642	NM_017785,NM_001329639,NM_001329643
SEs	440138	ALG11	NC_000013.11	+	52024005	52024937	52018912	52019143	52028318	52033600	1302;2136	15;36	1193;991	79;51	1.80554e-09	5.06905e-07	NM_001004127
SEs	7626	None	NC_000023.11	-	135292280	135296039	135291008	135291135	135341767	135344627	269;346	6;9	207;153	0;0	1.98531e-09	5.53583e-07	XM_017029819	XM_011531397
SEs	4154	MBNL1	NC_000003.12	+	152446703	152446757	152445281	152445539	152447619	152447773	202;246	30;26	154;132	81;64	2.35492e-09	6.41375e-07	NM_001387804,NM_001376823,NM_001387795,NM_001376820,NM_001376818,NM_001376822,NM_001387794,NM_207293,XM_005247458,NM_001376832,XM_005247465,NM_001387827,NM_001387807,NM_001363870,NM_001376819,NM_001387787,NM_001376821,NM_001376838,XM_011512843,XM_005247467,NM_001387810,NM_001387808,NM_001376839,NM_001376825,NM_001387809,NM_001376824,XM_005247461,XM_005247460,NM_001376833,NM_001314057,NM_001387791…	NM_001376837,NM_001387812,NM_001387828,NM_001376851,NM_001387829,NM_001387818,NM_001387797,NM_001387803,NM_001387782,NM_001376826,NM_001376849,NM_001376827,NM_001387781,NM_001387816,NM_001387792,NM_001387814,NM_001387821,NM_001376830,NM_001387796,NM_001387817,NM_001376840,NM_001376836,NM_001376829,NM_001387783,NM_001387820,NM_021038,NM_001376846,NM_207292,NM_001376828,NM_207297,NM_001387798,NM_00…
SEs	51654	CDK5RAP1	NC_000020.11	-	33396760	33396852	33394031	33394066	33401427	33401569	2;9	6;17	6;5	0;0	7.07999e-09	1.72229e-06	NM_001278169	NM_016082,NM_001365728
SEs	80700	UBXN6	NC_000019.10	-	4446282	4446413	4446048	4446197	4446499	4446719	317;191	50;29	115;75	60;49	1.56133e-08	3.58534e-06	NM_001171091,NM_025241,XM_017027325
SEs	10142	AKAP9	NC_000007.14	+	92042045	92042186	92040673	92040898	92042667	92042771	34;45	29;52	58;60	11;9	1.58903e-08	3.63875e-06	NM_147185,NM_005751
SEs	10742	RAI2	NC_000023.11	-	17837536	17837730	17800048	17802034	17861097	17861298	2;2	1;6	4;4	0;0	1.66552e-08	3.79271e-06	NM_001172739	NM_021785,NM_001172743
SEs	3422	IDI1	NC_000010.11	-	1054167	1054245	1043300	1043393	1056308	1056704	7;0	8;3	39;49	0;2	3.55352e-08	7.68639e-06	NM_001317955
SEs	27343	POLL	NC_000010.11	-	101584601	101584919	101582762	101582891	101587245	101587406	309;393	28;26	249;171	1;1	4.08498e-08	8.69825e-06	XM_011539651,NM_001174084,XM_011539660,XM_011539653,XM_011539652,XM_017016089,NM_013274,XM_011539650	XM_006717776,XM_011539655,NM_001174085,XM_011539656,NM_001308382,XM_011539667,XM_011539654,XM_011539663,XM_017016093,XM_011539665,XM_011539666
SEs	8829	NRP1	NC_000010.11	-	33202890	33202995	33197649	33197709	33207571	33207716	121;134	15;16	93;61	0;0	4.95481e-08	1.03885e-05	NM_003873,XM_017016866,XM_006717526,XM_006717521,NM_001330068,XM_006717522	XM_017016865,XM_006717524,NM_001244972,XM_011519756,NM_001244973,XM_011519755,XM_006717525
SEs	83989	FAM172A	NC_000005.10	-	94056686	94057203	94053125	94053227	94111510	94111592	32;14	27;28	60;87	11;8	5.69141e-08	1.18248e-05	XM_017009953
SEs	5325	PLAGL1	NC_000006.12	-	143966157	143966285	143964786	143964818	143968906	143968978	142;186	36;46	47;49	48;43	8.80423e-08	1.76902e-05	NM_001289046,NM_001289039	NM_001080952,NM_001317160,NM_001080954,NM_001317162,NM_001317161,NM_001289048,NM_001289045,NM_001289044,NM_001289041,NM_001289037,NM_001289042,NM_001080951,NM_001080955,NM_001317159,NM_001080956,NM_006718,NM_001289040,NM_001289049,NM_001080953
SEs	5826	ABCD4	NC_000014.9	-	74296332	74296449	74295147	74295198	74302874	74302966	34;46	9;18	16;8	0;0	1.07689e-07	2.13241e-05	XM_017021541
SEs	94121	SYTL4	NC_000023.11	-	100703092	100703185	100701927	100702107	100732003	100732137	18;17	5;8	4;1	0;0	1.16447e-07	2.3003e-05	XM_017029966,XM_017029967
SEs	80305	TRABD	NC_000022.11	+	50198371	50198515	50198074	50198186	50199115	50199599	45;33	8;3	10;5	17;8	1.41787e-07	2.72853e-05	XM_011530715	XM_006724423,XM_011530716,XM_011530717,XM_011530718,XM_006724422,XM_017028943,XM_024452272,XM_011530712
SEs	6239	RREB1	NC_000006.12	+	7240437	7240602	7228996	7231907	7248510	7251980	77;66	14;10	28;36	0;0	1.85855e-07	3.45493e-05	NM_001003699,NM_001003700	NM_001168344,NM_001003698
SEs	65010	SLC26A6	NC_000003.12	-	48628621	48628714	48628433	48628541	48629641	48629711	273;418	14;14	97;70	21;22	2.15288e-07	3.91333e-05	NM_001281733,NM_001040454,NM_022911,NM_001281732,NM_134263
SEs	256356	GK5	NC_000003.12	-	142186193	142186267	142185928	142185989	142186451	142186513	116;183	20;26	24;14	20;14	3.63075e-07	6.38724e-05	NM_001039547,XM_011512624,XM_017006089,XM_024453436,XM_017006088	XM_017006090
SEs	25912	C1orf43	NC_000001.11	-	154219835	154219937	154214456	154214574	154220341	154220590	2166;2358	842;891	1658;1613	297;272	4.45938e-07	7.60032e-05	NM_001297723,NM_001297720,NM_001098616,NM_001297717	NM_015449,NM_001297721,NM_138740
SEs	162972	ZNF550	NC_000019.10	-	57547831	57547993	57541837	57543243	57552626	57552722	65;66	1;0	16;24	11;4	5.16609e-07	8.6785e-05	NM_001277093	NM_001277090,NM_001277092,NM_001277091
SEs	27343	POLL	NC_000010.11	-	101585315	101585478	101582762	101582891	101587245	101587406	94;135	28;26	57;52	1;1	6.00832e-07	9.90691e-05	XM_011539651,NM_001174084,XM_011539655,NM_001174085,XM_011539656,XM_011539654,XM_011539653,XM_011539652,NM_013274,XM_011539650	XM_006717776,XM_011539660,NM_001308382,XM_011539667,XM_017016089,XM_011539663,XM_017016093,XM_011539665,XM_011539666
SEs	22871	NLGN1	NC_000003.12	+	173800292	173800352	173604278	173605091	173807679	173807832	17;19	11;23	1;0	14;8	7.19582e-07	0.000116123	XM_017005894,NM_001365927,XM_011512551,XM_017005888,NM_001365923,XM_017005893,XM_017005896,XM_017005897,XM_017005895	NM_001365931,NM_001365926,NM_001365930,XM_017005902,NM_001365924,NM_014932,NM_001365932,NM_001365929,NM_001365934,NM_001365935,NM_001365933,XM_017005900,NM_001365928,NM_001365936,NM_001365925
SEs	7552	ZNF711	NC_000023.11	+	85246929	85247188	85245902	85246022	85247546	85247651	77;116	62;85	90;62	18;11	8.29902e-07	0.00013185	NM_001330574,NM_001375436,XM_011531021	NM_001375437,XM_011531022,NM_001375434,XM_005262188,NM_001375432,XM_011531023,XM_011531020,NM_021998,XM_005262187
SEs	54726	OTUD4	NC_000004.12	-	145174639	145174744	145171669	145171720	145179814	145179999	213;201	2;2	81;71	17;8	1.07802e-06	0.00016706	XM_011532041,XM_011532040
SEs	10645	CAMKK2	NC_000012.12	-	121244572	121244615	121243587	121244129	121245139	121245240	8;4	0;1	0;1	3;1	1.26053e-06	0.000192434	NM_172215,XM_017018708,XM_017018703,NM_172214,XM_005253823
SEs	147965	FAM98C	NC_000019.10	+	38405343	38405421	38404907	38405113	38405518	38405635	82;139	5;3	55;42	18;12	1.5231e-06	0.00022661	NM_174905	NM_001351675
SEs	129642	MBOAT2	NC_000002.12	-	8974358	8974435	8943186	8943264	9003539	9003684	1;1	4;1	1;1	0;0	1.55432e-06	0.000230419	NM_001321267	NM_138799,NM_001321265
SEs	784	CACNB3	NC_000012.12	+	48816872	48817514	48815573	48815728	48823343	48823466	28;51	8;3	5;5	0;0	2.48862e-06	0.00034462	XM_017019957	NM_001206916
SEs	9486	CHST10	NC_000002.12	-	100407446	100407892	100406575	100406707	100408542	100408660	12;13	4;8	22;22	0;1	2.95952e-06	0.000402353	XM_017005380	XM_011512210,XM_011512211,XM_017005383,XM_017005382,XM_017005381
SEs	339500	ZNF678	NC_000001.11	+	227650955	227651076	227646543	227646670	227654335	227662461	56;69	22;35	179;131	23;12	3.48347e-06	0.000465859	NM_001367909,NM_001367910	NM_001367911,NM_178549
SEs	9401	RECQL4	NC_000008.11	-	144512391	144512561	144512143	144512324	144512641	144513138	518;464	8;5	60;29	9;8	4.33987e-06	0.000570496	XM_017013993,XM_017013997,XM_017014000,XM_017014001,XM_017013999,XM_017013991,XM_017013996,XM_017013994
SEs	55687	TRMU	NC_000022.11	+	46355989	46356072	46355443	46355588	46356841	46357340	431;513	62;80	142;108	62;46	4.44326e-06	0.000580022	NM_001282783,NM_018006,XM_011530275,XM_011530272,NM_001282782,XM_024452260,XM_011530274,XM_005261678,XM_011530271	XM_005261681,XM_011530273,NM_001282785,NM_001282784
SEs	25926	NOL11	NC_000017.11	+	67737070	67737145	67736665	67736754	67737507	67737692	3556;4108	7;7	2029;1687	122;95	5.40764e-06	0.000690519	NM_001303272,NM_015462
SEs	23648	SSBP3	NC_000001.11	-	54258068	54258149	54251793	54251860	54281437	54281527	116;147	22;20	16;13	20;9	5.65017e-06	0.000719248	NM_018070,NM_001394364,NM_145716,XM_017000898,XM_017000897	NM_001394360,NM_001394367,XM_017000899,NM_001394365,NM_001394361,NM_001394366,NM_001394362,NM_001009955,NM_001394363
SEs	54793	KCTD9	NC_000008.11	-	25444291	25444335	25440576	25440673	25458198	25458433	98;129	24;47	18;25	0;1	5.72254e-06	0.000726205	NM_017634
SEs	100528062	GPRASP2	NC_000023.11	+	102601463	102601509	102599705	102599859	102605481	102605653	8;15	2;10	6;6	0;0	6.28196e-06	0.000789861	NM_001199818
SEs	51477	ISYNA1	NC_000019.10	-	18437598	18437760	18436329	18436479	18437859	18437988	93;75	148;113	20;8	93;95	9.06327e-06	0.00110237	NM_016368,XM_024451536	NM_001170938
SEs	1981	EIF4G1	NC_000003.12	+	184316131	184316218	184315762	184315856	184317716	184317816	365;355	3;7	84;77	16;9	1.18162e-05	0.00139043	NM_198241,NM_001194946,NM_001194947,NM_182917	NM_001291157
SEs	92335	STRADA	NC_000017.11	-	63704004	63704047	63702831	63703751	63704340	63704582	141;179	6;2	103;76	23;13	1.20481e-05	0.00141301	NM_001363787,NM_001003788,NM_001363786,NM_001003787,NM_001003786
SEs	5829	PXN	NC_000012.12	-	120215559	120215661	120215102	120215417	120221622	120221758	13;9	2;0	8;4	13;5	1.59896e-05	0.00180552	XM_017019733,XM_006719535,XM_017019734,XM_017019736,XM_024449108,XM_006719534,NM_001385988,XM_011538622,XM_024449107,XM_017019730,XM_006719532,XM_011538623,XM_017019738,XM_006719536,XM_017019726	NM_001243756,NM_001385986,XM_017019739,NM_001385984
SEs	273	AMPH	NC_000007.14	-	38428749	38429577	38426953	38426986	38432188	38432212	28;50	0;0	5;6	1;3	1.83264e-05	0.00204684	XM_017011996	NM_001635,NM_139316,XM_006715690,XM_017011995,XM_011515271,XM_006715689
SEs	1981	EIF4G1	NC_000003.12	+	184316071	184316218	184315762	184315856	184317716	184317816	121;100	3;7	41;36	16;9	1.8512e-05	0.00206476	NM_001291157	NM_198241,NM_001194946,NM_001194947,NM_182917
SEs	55621	TRMT1	NC_000019.10	-	13109914	13110001	13109768	13109838	13110157	13110306	277;158	168;175	22;21	62;69	1.94651e-05	0.00216223	NM_017722,NM_001351762,NM_001351761,NM_001136035	NM_001142554,NM_001351760
SEs	54537	SHLD2	NC_000010.11	+	87156693	87156837	87151349	87152879	87158047	87158155	8;10	267;453	13;15	20;34	2.70434e-05	0.00288296	XM_006717905,XM_011539879,XM_017016350,NM_001377160,XM_011539877,XM_006717903,XM_011539878,XM_017016349	NM_001377161,NM_001330112,NM_001377158,NM_001377159,NM_001377163,NM_019054
SEs	9637	FEZ2	NC_000002.12	-	36583352	36583469	36581289	36581431	36590902	36591011	643;800	1;1	271;235	23;14	2.76753e-05	0.00294266	NM_001042548,XM_006712153,NM_005102
SEs	55209	SETD5	NC_000003.12	+	9434589	9434630	9434333	9434485	9435727	9435906	19;28	8;3	9;7	14;22	2.98824e-05	0.00315281	XM_017006780,NM_001349451,XM_017006778,XM_011533933	XM_017006783,XM_017006774,XM_011533927,XM_017006777,NM_001080517,NM_001292043,XM_011533932,XM_011533928,XM_017006773,XM_017006775
SEs	7626	None	NC_000023.11	-	135295767	135296039	135291008	135291135	135341767	135344109	99;88	6;9	54;33	0;0	4.29198e-05	0.00436	NM_007131
SEs	79734	KCTD17	NC_000022.11	+	37061103	37061629	37059312	37059438	37062524	37063390	315;269	12;17	146;103	28;17	6.90494e-05	0.00661285	XM_011530374	XM_011530377,NM_001282686,NM_001282685,XM_005261741,XM_005261744,NM_024681,NM_001282684
SEs	84629	TNRC18	NC_000007.14	-	5421059	5421489	5394439	5394595	5423440	5423843	27;17	3;4	6;9	0;0	7.42427e-05	0.00706073	XM_017012728	XM_017012737
SEs	25836	NIPBL	NC_000005.10	+	36984675	36986301	36975775	36976402	36995621	36995804	2017;2497	6;16	1279;1088	28;20	7.61654e-05	0.00718523	NM_133433,NM_015384,XM_006714468,XM_005248280,XM_006714467,XM_011514015,XM_017009329,XM_005248282	XM_017009331
SEs	84236	RHBDD1	NC_000002.12	+	226839408	226839627	226837547	226837770	226864603	226865126	56;79	8;6	56;47	1;0	0.000103854	0.00947037	XM_017005086
SEs	6050	RNH1	NC_000011.10	-	504823	504996	502061	502181	506608	506768	4;1	123;0	7;5	0;0	0.000122879	0.0110213	NM_203383	NM_203384
SEs	89941	RHOT2	NC_000016.10	+	670674	670773	670455	670557	670891	671203	625;631	35;19	103;110	34;15	0.000125424	0.0111981	NM_001352287,NM_001352290,NM_001352291,NM_001352288,NM_001352293,NM_001352292	NM_001352294
SEs	374819	LRRC37A3	NC_000017.11	-	64894648	64897654	64892528	64892600	64898361	64898459	37;37	0;1	5;7	1;2	0.000125505	0.0111981	NM_199340
SEs	54502	RBM47	NC_000004.12	-	40436440	40436644	40432650	40432862	40437770	40438924	42;47	4;7	18;6	0;0	0.000126214	0.0112466	XM_017008309	XM_005248109,XM_024454098,NM_019027,XM_017008308,XM_017008307,XM_017008304,XM_011513708,XM_011513707,XM_005248108,NM_001098634,XM_017008310,XM_005248103,NM_001371113,XM_017008306
SEs	55128	TRIM68	NC_000011.10	-	4605078	4605561	4603244	4603340	4608026	4608231	203;228	10;10	145;101	1;0	0.000133091	0.0117953	NM_018073	NM_001304496
SEs	59338	PLEKHA1	NC_000010.11	+	122406575	122406640	122397917	122397974	122412919	122413045	8;14	0;2	3;8	5;7	0.000150282	0.0130939	NM_001377247,NM_001377251	XM_017016484,XM_024448114,NM_001377245,NM_001377256,NM_001330178,NM_001377244,XM_011540017,XM_011540018,XM_024448108,NM_001377257,XM_011540019,NM_001001974,NM_001377238,NM_001377241,XM_011540021,NM_001195608,NM_001377255,NM_001377248,NM_001377237,XM_017016481,XM_011540022,XM_017016487,NM_001377232,NM_001377243,NM_001377231,XM_017016486,NM_001377254,NM_001377235,XM_017016479,XM_017016482,XM_017016…
SEs	409	ARRB2	NC_000017.11	+	4720392	4720640	4720215	4720299	4720945	4721500	903;1181	4;7	351;362	20;15	0.000152264	0.013237	XM_024450751	XM_024450752,XM_011523858,XM_024450753,XM_017024645
SEs	220042	DDIAS	NC_000011.10	+	82913282	82913386	82901734	82901822	82914722	82914851	152;209	26;21	133;111	5;0	0.000153283	0.0133003	XM_024448400
SEs	9649	RALGPS1	NC_000009.12	+	127212967	127213049	127212626	127212719	127214750	127214842	30;34	1;0	15;26	3;7	0.000192184	0.016259	NM_001190728,XM_017015346,NM_001322322,XM_011519226	NM_001322321,XM_011519233,XM_011519235,NM_001322320,NM_001366400,XM_017015342,XM_011519229,NM_001322324,XM_011519228,XM_011519230,XM_011519227,NM_014636,NM_001190729,XM_017015343,XM_017015349,NM_001322323,XM_006717328,NM_001322325,XM_011519234,NM_001366401,XM_011519231,XM_011519225,XM_011519232,XM_017015344,XM_017015345
SEs	196294	IMMP1L	NC_000011.10	-	31488127	31488241	31463171	31463305	31509518	31509635	12;8	100;126	23;23	56;25	0.000192907	0.016271	XM_011519943,XM_005252812,XM_017017305	XM_011519946,XM_011519945,XM_011519947,XM_011519944
SEs	125476	INO80C	NC_000018.10	-	35489331	35489385	35487385	35487439	35497718	35497960	20;14	0;1	12;9	7;2	0.000192786	0.016271	NM_001098817
SEs	3028	HSD17B10	NC_000023.11	-	53431797	53431906	53431260	53431594	53431987	53432116	5129;6419	32;34	1775;1624	96;68	0.000202765	0.0169964	NM_004493
SEs	818	CAMK2G	NC_000010.11	-	73825278	73825347	73824039	73824084	73837467	73837511	247;291	9;4	147;158	27;16	0.000204817	0.0171159	NM_001367529,NM_001367526,NM_001367517,NM_001204492,XM_024448217,NM_001367514,XM_017016717,NM_001367531,NM_172170,NM_001367535,NM_001367532,XM_017016720,NM_001367521,XM_017016718,NM_001367525,NM_001367544,NM_001367543,XM_024448219,XM_017016737,NM_001367534,NM_001367539,NM_172171,NM_001367516,XM_017016723,XM_024448214,XM_006717996,XM_017016716,XM_024448216,NM_001367542	XM_024448218,NM_001367537,NM_001367520,XM_017016730,NM_001367530,XM_005270205,XM_017016724,NM_172173,NM_172169,NM_001367545,NM_001367538,NM_001367548,NM_001367518,NM_001367523,NM_001367519,NM_001367540,NM_001367541,NM_001222,NM_001367546,NM_001320898,NM_001367533,NM_001367527,NM_001367528,NM_001367524,XM_017016722,NM_001367547,XM_017016719,NM_001367522,XM_006717998,XM_005270198
SEs	653784	MZT2A	NC_000002.12	-	131492206	131492719	131483963	131484218	131492991	131493080	167;120	0;3	59;34	4;9	0.000207136	0.0172394	XM_024453051
SEs	1856	DVL2	NC_000017.11	-	7229587	7229678	7229134	7229274	7230057	7230155	2;2	0;1	1;0	3;4	0.000225369	0.0185684	XM_005256502
SEs	10922	FASTK	NC_000007.14	-	151078922	151079021	151078561	151078701	151079499	151079922	795;935	17;22	381;273	37;28	0.000244905	0.0199177	XM_017011704,XM_024446642,NM_001258461	XM_011515762,NM_006712,XM_024446644,XM_005249933,XM_011515761,XM_024446643,XM_005249932
SEs	64794	DDX31	NC_000009.12	-	132651074	132651116	132650233	132650298	132652447	132652492	279;287	3;0	141;147	16;15	0.000255784	0.0206998	NM_001322343,NM_138620,NM_001322341,NM_022779,XM_006717236,NM_001322342,XM_011518921,XM_011518922,NM_001322340,XM_005272207
SEs	5871	MAP4K2	NC_000011.10	-	64800899	64801031	64800763	64800826	64801110	64801183	42;41	36;24	1;7	12;18	0.000256512	0.0207171	XM_024448629,XM_024448634,XM_024448630,XM_024448633,NM_001307990,XM_017018095,NM_004579	XM_024448631,XM_011545204,XM_017018093
SEs	79783	SUGCT	NC_000007.14	+	40684055	40684133	40496283	40496386	40749433	40749497	20;12	37;63	1;0	37;31	0.000262853	0.0211466	XM_011515529,XM_011515525,XM_017012621,NM_024728,XM_011515526,NM_001193311,XM_011515527	NM_001193312,XM_006715775,NM_001193313
SEs	5414	SEPTIN4	NC_000017.11	-	58526681	58526978	58526219	58526313	58531960	58532060	22;35	2;6	1;8	0;0	0.000263814	0.0211824	NM_080415,NM_080416
SEs	284612	SYPL2	NC_000001.11	+	109477817	109478009	109476775	109476977	109479377	109479544	169;177	12;14	70;69	1;0	0.000271787	0.0216529	XM_011541283	XM_011541284
SEs	5607	MAP2K5	NC_000015.10	+	67748230	67748257	67727915	67727945	67748568	67748601	88;124	3;0	10;11	6;3	0.000278088	0.0221119	NM_145160,NM_001206804,XM_024449988
SEs	51295	ECSIT	NC_000019.10	-	11507701	11507729	11507456	11507562	11507990	11508048	212;268	7;9	114;97	22;17	0.000286012	0.0226104	NM_001243204	NM_016581,NM_001142464,NM_001142465
SEs	375743	PTAR1	NC_000009.12	-	69723325	69723630	69718649	69718684	69732138	69732352	412;563	17;17	341;236	0;0	0.000315497	0.0245623	NM_001099666,NM_001366937,NM_001366938	NM_001366940,XM_005251980
SEs	81669	CCNL2	NC_000001.11	-	1391296	1391575	1390765	1390865	1392789	1392803	401;582	10;23	98;66	14;10	0.000328534	0.0253844	NM_001350500	NM_001320155
SEs	818	CAMK2G	NC_000010.11	-	73825320	73825347	73824039	73824084	73837467	73837511	69;101	9;4	57;59	27;16	0.000356952	0.0271452	NM_001367520,XM_017016730,NM_172173,NM_001367548,NM_001367533,XM_017016722,XM_017016719,XM_006717998,XM_005270198	XM_024448218,NM_001367537,NM_001367529,NM_001367526,NM_001367517,NM_001204492,XM_024448217,NM_001367530,XM_005270205,XM_017016724,NM_172169,NM_001367545,NM_001367514,XM_017016717,NM_001367531,NM_172170,NM_001367535,NM_001367532,XM_017016720,NM_001367538,NM_001367518,NM_001367521,XM_017016718,NM_001367523,NM_001367525,NM_001367519,NM_001367544,NM_001367543,NM_001367540,XM_024448219,XM_017016737,NM…
SEs	26037	SIPA1L1	NC_000014.9	+	71413947	71414014	71321121	71321181	71512742	71512845	11;14	6;11	5;6	1;0	0.000390573	0.0291345	XM_017021177,NM_001284245,NM_001354286,XM_017021199,NM_015556,NM_001354289,XM_017021180,XM_024449532,XM_024449536,XM_017021197	XM_017021198,XM_017021178,XM_017021179,NM_001354287,NM_001386936,NM_001354285,XM_024449529,XM_024449530,NM_001354288
SEs	10725	NFAT5	NC_000016.10	+	69646516	69646578	69626402	69626528	69647027	69647586	21;17	21;34	36;13	12;3	0.000410036	0.0303653	NM_173214,NM_173215,XM_011522818,NM_138714,XM_017022871	NM_138713,XM_006721125,XM_011522817,NM_006599,NM_001113178
SEs	11107	None	NC_000004.12	-	120798266	120798457	120784997	120785091	120799660	120799745	28;38	4;5	2;7	0;0	0.000415154	0.0306336	XM_011531568,XM_011531563,XM_011531566,XM_017007668,XM_011531570,NM_001379104,XM_011531567,XM_011531569,XM_011531565,XM_017007671,XM_011531564	NM_001379106,XM_005262708,NM_001300824,NM_018699,NM_001300823,XM_024453879,XM_017007669,XM_017007670
SEs	81573	ANKRD13C	NC_000001.11	-	70315480	70315566	70306223	70306290	70324852	70324957	354;382	3;0	182;163	24;7	0.000467136	0.0338298	NM_030816,XM_017002414,XM_005271235,XM_006710929,XM_005271234,XM_017002413
SEs	83787	ARMC10	NC_000007.14	+	103097276	103097348	103092476	103092653	103098298	103099763	13;20	2;29	11;7	1;0	0.000475651	0.0343554	XM_011516602,XM_017012684,XM_017012687,XM_011516601
SEs	54532	USP53	NC_000004.12	+	119239217	119239903	119217549	119217673	119245336	119245429	245;418	30;49	145;155	43;44	0.000481268	0.0346391	NM_001371397,XM_017008314,NM_001389661,NM_019050,NM_001371399,XM_011532037,NM_001371395,XM_017008313,XM_005263077,NM_001371398,XM_017008315,NM_001389660,NM_001389658,NM_001371396,XM_005263075	NM_001389666,NM_001389665,NM_001389667,NM_001389664,NM_001389663,NM_001389662
SEs	1859	DYRK1A	NC_000021.9	+	37430268	37430400	37420316	37420384	37472683	37472880	9;3	44;61	27;25	47;42	0.000493649	0.035344	XM_024452057
SEs	9311	ASIC3	NC_000007.14	+	151051171	151051319	151051038	151051095	151051809	151051901	9;10	12;18	1;0	8;9	0.000522421	0.0371751	NM_004769,NM_020321,NM_020322
SEs	22990	PCNX1	NC_000014.9	+	70995740	70995925	70978513	70978648	71009633	71009724	86;123	63;76	26;26	5;2	0.00058778	0.0411843
SEs	25766	PRPF40B	NC_000012.12	+	49632595	49632623	49631859	49631925	49632854	49632880	6;9	1;7	0;1	2;2	0.000593106	0.0414066	NM_001379036,NM_001379031,NM_001379032,NM_001031698,NM_001379033,NM_001363607,XM_011538140,XM_011538143,NM_001379037,NM_001379030,NM_001379035,NM_012272,XM_011538139,NM_001379034,XM_017019135	XM_011538136,XM_011538135,XM_006719324,XM_017019138,XM_011538138,XM_011538137,XM_006719325
SEs	4351	MPI	NC_000015.10	+	74897010	74897219	74896151	74896325	74897511	74902219	2375;2798	270;297	989;898	188;209	0.000617254	0.0427381	NM_001330372,NM_001289157,NM_002435,NM_001289156	NM_001289155
SEs	7770	ZNF227	NC_000019.10	+	44229732	44229816	44228445	44228572	44234701	44236965	89;101	11;11	80;69	1;1	0.000657631	0.0452281	XM_005259232,XM_017027271,XM_017027270,XM_017027269,XM_011527289,XM_017027268,XM_017027266
SEs	84224	NBPF3	NC_000001.11	+	21453372	21453430	21444947	21445219	21466086	21466156	16;25	27;38	13;13	5;2	0.000691414	0.0472942	NM_001377493,NM_001330381	NM_001377491,NM_001377496,NM_001377492,XM_017002501,NM_001377495,XM_017002502,NM_001377494
SEs	6732	None	NC_000006.12	-	35870933	35870959	35869481	35869901	35874232	35874339	1;3	0;0	2;2	4;3	7.40847e-07	0.000118853	NM_003137
SEs	9427	ECEL1	NC_000002.12	-	232481090	232481156	232480717	232480813	232481505	232481630	44;85	13;11	2;6	0;0	7.72604e-07	0.000123706	NM_004826,NM_001290787
SEs	27158	NDOR1	NC_000009.12	+	137216066	137216166	137215898	137216017	137216271	137216405	9;8	11;7	0;0	1;7	1.24613e-06	0.000190865	XM_017014626
SEs	26059	None	NC_000003.12	-	55606750	55606966	55508310	55511276	55699377	55699512	23;17	7;3	6;4	0;0	1.65307e-06	0.000242861	XM_017006147,XM_017006159,XM_017006153,XM_017006138,XM_017006158,XM_017006144	XM_017006152,XM_017006146,XM_024453447,NM_015576,XM_017006145,XM_017006148,XM_017006139,XM_017006150,XM_017006151,XM_017006143,XM_017006141,XM_017006155,XM_017006142,XM_017006157,XM_017006154,XM_017006156,XM_024453448,XM_017006140,XM_017006149
SEs	63905	MANBAL	NC_000020.11	+	37297346	37297534	37289654	37289686	37301207	37301413	64;69	91;87	111;105	40;50	1.92777e-06	0.000278724	NM_001387337,NM_001376530,NM_001369742	NM_022077,NM_001369743,NM_001387336,NM_001376532,NM_001387339,NM_001387338,NM_001376529,NM_001003897
SEs	84912	SLC35B4	NC_000007.14	-	134306671	134306774	134304804	134304854	134309365	134309479	688;953	5;8	254;227	16;31	2.25561e-06	0.000318815	XM_011516645,NM_032826
SEs	339487	ZBTB8OS	NC_000001.11	-	32633644	32633727	32620819	32621948	32650432	32650550	5;3	17;2	12;3	1;0	2.38741e-06	0.000333989	NM_178547
SEs	4666	NACA	NC_000012.12	-	56719725	56721459	56719536	56719596	56724451	56724523	63;124	0;1	58;48	4;7	2.73302e-06	0.000375917	NM_001113203
SEs	79763	ISOC2	NC_000019.10	-	55455635	55455845	55455259	55455378	55456348	55456489	481;394	46;44	195;123	54;50	2.79695e-06	0.00038279	NM_024710
SEs	340252	ZNF680	NC_000007.14	-	64543706	64543802	64519877	64522500	64562924	64563131	49;38	11;13	64;37	0;2	2.97642e-06	0.000403313	XM_024446742
SEs	51236	None	NC_000008.11	+	144138506	144138607	144137773	144138428	144138714	144138813	300;272	6;10	27;31	10;8	3.15573e-06	0.000425499	NM_016458
SEs	25959	KANK2	NC_000019.10	-	11196049	11196165	11194474	11194590	11197484	11197545	4;3	3;3	1;2	0;0	3.51873e-06	0.000469807	NM_001379561	NM_001379548,NM_001379558,NM_001379550,NM_001379557,NM_001379551,NM_001136191,NM_001379556,NM_001379549,NM_001379555,NM_015493,NM_001329451
SEs	8874	ARHGEF7	NC_000013.11	+	111257566	111257625	111233241	111233293	111267547	111267670	3;3	2;5	2;1	0;0	4.39577e-06	0.000574739	XM_017020828,XM_017020829
SEs	125061	AFMID	NC_000017.11	+	78202498	78202603	78190969	78191060	78202702	78202751	681;890	11;17	459;417	39;46	4.84245e-06	0.00062615	XM_011524328,XM_011524334,NM_001392001,XM_011524335,NM_001010982,NM_001392002,XM_011524332,NM_001391999,XM_011524329,NM_001145526,NM_001392006,NM_001392000,NM_001392005,XM_011524330,XM_011524327,XM_011524331	XM_011524326,NM_001392004,NM_001392003
SEs	889	KRIT1	NC_000007.14	-	92237666	92237759	92235402	92235646	92240992	92241152	198;282	0;1	58;76	12;8	6.09207e-06	0.000768341	NM_001350678,NM_001350695,NM_001350685,NM_001350673,NM_001350687,NM_001350675,NM_001350688,NM_001350683,NM_001350669,NM_001350691,NM_001350690,NM_001350696,NM_194455,NM_001350674,NM_001350684,NM_004912,NM_194454,NM_001350682,NM_001350679,NM_001350689,NM_001350672,NM_001013406,NM_001350694,NM_001350686,NM_001350681,NM_001350697,NM_001350693,NM_001350676,NM_001350670,NM_001350677,NM_001350680,NM_19…
SEs	2030	SLC29A1	NC_000006.12	+	44230346	44230481	44229906	44230046	44230567	44230665	1081;1243	1;5	280;209	19;17	6.12239e-06	0.00077098	XM_005248880,XM_005248878,XM_005248879,NM_001372327,NM_001304466,NM_001078177,NM_001304465,XM_005248881,XM_011514341,NM_001304462,XM_005248876,XM_005248882,XM_024446348,NM_001078175
SEs	11047	ADRM1	NC_000020.11	+	62308367	62308470	62308020	62308178	62308654	62308862	2224;1705	236;249	1538;1132	369;351	7.22864e-06	0.000899236	XM_024451818,NM_175573,NM_001281438,NM_007002,XM_017027602,NM_001281437	XM_017027605,XM_011528503,XM_017027610
SEs	9526	MPDU1	NC_000017.11	+	7586898	7587017	7586691	7586777	7587160	7587271	1247;1654	8;13	566;446	41;27	7.79535e-06	0.000960131	NM_004870	XM_006721597
SEs	84570	COL25A1	NC_000004.12	-	108852901	108852925	108852235	108852280	108859655	108859733	23;34	25;27	3;0	17;10	1.09643e-05	0.00130079	XM_011532356,XM_017008736,XM_011532355,XM_011532333,XM_011532334,NM_032518,XM_011532335,NM_198721,XM_011532358,XM_011532338,XM_017008737,XM_017008735	NM_001256074
SEs	50809	HP1BP3	NC_000001.11	-	20780349	20780540	20779811	20779911	20786185	20786652	465;553	20;30	321;247	0;0	1.23553e-05	0.00144079	NM_001376791	NM_001376788
SEs	6789	STK4	NC_000020.11	+	44975323	44975410	44972077	44972158	44978442	44978571	14;8	210;259	19;19	54;31	1.38653e-05	0.00159196	XM_005260532,XM_017028029	XM_017028032,NM_001352385,XM_017028033,XM_011529018,XM_005260531,NM_006282,XM_005260530,XM_017028030,XM_017028031,XM_011529020
SEs	26164	MTG2	NC_000020.11	+	62193415	62193678	62183027	62183057	62195801	62195949	154;104	46;41	152;123	17;8	1.6516e-05	0.0018522	NM_001384347	NM_001384348,NM_015666
SEs	5018	OXA1L	NC_000014.9	+	22767247	22767409	22766687	22766764	22769790	22769934	1145;1073	11;8	533;373	28;30	1.82637e-05	0.00204262	NM_005015
SEs	7692	ZNF133	NC_000020.11	+	18305007	18305178	18288526	18288604	18305667	18305807	19;16	7;9	11;20	1;0	2.06857e-05	0.00227318	NM_001352456,NM_001387306,NM_001387305,NM_001387311,NM_001352462,NM_001387302,NM_001352464,NM_001352460,NM_001387299,NM_001352463	NM_001387303,NM_001283008,NM_001387308,NM_001083330,NM_001387317,NM_001387310,NM_001283000,NM_001282999,NM_001387298,NM_001283003
SEs	221037	JMJD1C	NC_000010.11	-	63215548	63215696	63215262	63215455	63217206	63217331	86;92	2;1	40;36	8;8	2.26722e-05	0.0024716	XM_017015900,XM_017015899,XM_017015902,XM_017015903,XM_017015901,NM_001318153	NM_001322252,XM_024447883,NM_001322254,XM_017015898,NM_001318154,NM_001282948,XM_011539508,XM_011539503,NM_001322258,XM_017015897,XM_024447882,NM_032776
SEs	11230	PRAF2	NC_000023.11	-	49072432	49072650	49071160	49072008	49073808	49074002	223;198	11;5	104;112	18;21	2.56787e-05	0.00277354	NM_007213
SEs	59338	PLEKHA1	NC_000010.11	+	122428275	122428420	122426941	122427031	122429623	122432351	147;196	126;144	57;56	128;109	2.62398e-05	0.00281928	XM_017016490,XM_017016489	XM_017016484,XM_024448114,XM_011540017,XM_011540018,XM_024448108,XM_011540019,XM_011540021,XM_017016481,XM_011540022,XM_017016487,XM_017016486,XM_017016479,XM_017016482,XM_024448110,XM_024448109,XM_011540024,XM_024448107,XM_024448111,XM_017016483,XM_024448115,XM_017016480,XM_017016478,XM_024448113
SEs	10641	NPRL2	NC_000003.12	-	50348123	50348241	50347758	50347901	50348526	50348563	291;391	20;21	98;74	23;19	3.411e-05	0.00355312	XM_005264808,NM_006545,XM_011533288,XM_017005556,XM_017005555
SEs	7337	UBE3A	NC_000015.10	-	25408619	25408684	25407066	25407137	25409087	25409207	0;3	1;4	9;5	0;0	3.73184e-05	0.00384337	NM_001354506	NM_001354539
SEs	140739	UBE2F	NC_000002.12	+	237994743	237994809	237973091	237973225	238025341	238025412	64;77	12;8	36;30	0;0	5.08423e-05	0.00507057	NM_001278308,NM_001278305,NM_080678	NM_001278307
SEs	404636	DENND10	NC_000010.11	+	119104763	119105006	119104081	119104197	119107967	119108164	222;177	96;163	204;178	40;35	5.59905e-05	0.00553684	XM_017016267,XM_006717852	XM_006717851
SEs	54432	None	NC_000001.11	-	53889243	53889463	53888906	53888986	53889712	53889797	153;150	98;132	102;108	31;20	6.19645e-05	0.00604017	NM_018982
SEs	10585	POMT1	NC_000009.12	+	131509902	131509996	131506402	131506453	131510259	131510415	152;183	1;0	72;76	10;8	6.66989e-05	0.00642916	XM_011518143,NM_001136114,XM_024447380,NM_001353194,NM_001077365,NM_001353196,NM_001136113,NM_001374693,NM_001374690,NM_001077366,XM_011518141,NM_001353200,NM_001353195	XM_011518142,NM_001353193,NM_007171,XM_011518140,NM_001353198,XM_006716932,NM_001353199,XM_017014205,NM_001353197,NM_001374689,XM_011518145
SEs	273	AMPH	NC_000007.14	-	38429055	38429577	38426953	38426986	38432188	38432212	24;35	0;0	5;4	1;3	7.03998e-05	0.00671863	XM_006715690,XM_011515271	NM_001635,NM_139316,XM_017011996,XM_017011995,XM_006715689
SEs	92170	MTG1	NC_000010.11	+	133399169	133399226	133396162	133396267	133402148	133402245	3;8	5;5	23;11	2;0	7.68084e-05	0.00723447	NM_138384
SEs	23214	XPO6	NC_000016.10	-	28152929	28152964	28152658	28152785	28155945	28155975	7;4	1;0	4;1	4;3	7.83948e-05	0.0073701	XM_005255199,XM_024450215
SEs	4666	NACA	NC_000012.12	-	56715870	56716206	56714601	56714687	56719536	56719596	15;17	0;1	4;10	1;5	8.78877e-05	0.00819676	NM_001113203
SEs	995	CDC25C	NC_000005.10	-	138289500	138289563	138287168	138287267	138290638	138290740	263;331	6;2	123;113	17;13	9.1206e-05	0.0084773	XM_006714739,XM_011543759,NM_001364028,NM_001287583,NM_001287582,XM_011543764,NM_001318098,XM_011543761,NM_022809,NM_001790,XM_011543763,XM_011543762	NM_001364026
SEs	83930	STARD3NL	NC_000007.14	+	38179089	38179145	38178244	38178420	38207446	38207729	60;73	286;302	66;75	123;103	9.2968e-05	0.00862152	NM_001363340,NM_001363344	NM_001363346,NM_001363343,NM_001363339,NM_001363345,NM_001363347,NM_032016
SEs	55920	RCC2	NC_000001.11	-	17438229	17438522	17429105	17429199	17439544	17439677	9;7	3;2	3;4	0;0	9.52725e-05	0.00881529	NM_018715
SEs	7994	KAT6A	NC_000008.11	-	42049619	42049707	42048377	42049302	42051900	42051987	100;98	63;60	90;82	17;19	9.54231e-05	0.00881926	XM_011544658,XM_017013864	NM_001305878,NM_006766,XM_024447285
SEs	93210	PGAP3	NC_000017.11	-	39673992	39674054	39671121	39672866	39684596	39684749	2;2	2;3	6;5	0;0	9.92198e-05	0.00911877	NM_033419,XM_011525480,NM_001291730,XM_011525481,NM_001291732,NM_001291728	NM_001291733
SEs	25896	INTS7	NC_000001.11	-	211952610	211952701	211946606	211946705	211975165	211975372	3;4	2;3	3;2	0;0	0.000101425	0.00930055	NM_001199811	XM_011509396,NM_015434,NM_001199809
SEs	196074	METTL15	NC_000011.10	+	28227994	28228154	28211061	28211198	28228870	28228931	0;2	2;1	2;1	0;0	0.000114008	0.0102894	XM_024448382	XM_017017303
SEs	4134	MAP4	NC_000003.12	-	47909037	47912421	47877416	47877523	47914816	47914939	466;523	830;1147	1524;1254	461;374	0.000116877	0.0105175	XM_024453525,XM_011533703,XM_011533709,XM_024453528,NM_001385687,NM_001385689,XM_017006391,XM_024453527,NM_001385688,XM_011533705,XM_011533708,XM_024453524,XM_024453526,NM_001385664,XM_017006392,XM_024453523,NM_001385682,XM_011533704,XM_011533718	NM_001384779,NM_001384868,NM_001385675,NM_001384751,NM_001384872,NM_001384851,NM_001384856,NM_001384780,XM_017006397,NM_001384866,NM_001384862,NM_001384859,NM_001384838,NM_001385665,NM_001384826,NM_001384707,NM_001384848,NM_001384744,NM_001384735,NM_001384874,NM_001384793,NM_001384755,NM_001384836,NM_001384870,NM_001384762,NM_001384795,NM_001384760,NM_001384759,NM_001384811,NM_001384678,NM_001384…
SEs	10201	None	NC_000003.12	-	48300430	48300634	48298426	48298523	48301269	48301380	70;71	20;25	25;26	29;27	0.000125533	0.0111981	XM_017005514	XM_017005515
SEs	196403	DTX3	NC_000012.12	+	57605988	57606029	57604326	57604858	57606189	57606252	4;8	1;0	0;2	1;3	0.000132282	0.011749	XM_005268700,XM_005268703	XM_005268698,XM_024448876,XM_005268697
SEs	9866	TRIM66	NC_000011.10	-	8663128	8663248	8654433	8654578	8671896	8671983	2;3	4;1	3;2	0;0	0.00014776	0.0129277
SEs	26030	None	NC_000014.9	+	64737861	64738224	64737355	64737375	64738741	64738855	105;161	15;24	35;21	14;21	0.000150299	0.0130939	XM_017021156,XM_017021158,XM_011536627,XM_017021155,XM_011536628,XM_017021154	XM_024449528,NM_001308147,XM_017021157,XM_011536629,XM_011536625
SEs	9212	AURKB	NC_000017.11	-	8207737	8207901	8207570	8207625	8210529	8210575	1599;1788	36;19	804;661	63;36	0.000153317	0.0133003	NM_001313952	NM_001284526,NM_001313953,NM_001313955,NM_001313954,NM_001256834,XM_017025310,NM_004217,NM_001313950
SEs	23438	HARS2	NC_000005.10	+	140696102	140696201	140695737	140695845	140696520	140696614	434;546	67;86	148;118	50;63	0.000154395	0.0133797	NM_001278731,NM_001363535,NM_012208,NM_001363536,NM_001278732
SEs	56339	METTL3	NC_000014.9	-	21499491	21499600	21499024	21499137	21500912	21501129	55;79	1;0	35;30	6;5	0.000166635	0.0142893	XM_011536968,XM_006720206,NM_019852
SEs	10735	STAG2	NC_000023.11	+	124021366	124021431	123961705	123961856	124022530	124022671	144;183	269;320	150;146	119;124	0.00017129	0.0146425	NM_001042751,NM_001042750	NM_001375371,NM_006603
SEs	26100	WIPI2	NC_000007.14	+	5193117	5193171	5190232	5190493	5199575	5199658	283;255	211;218	100;70	152;142	0.000194696	0.0163703	NM_015610,NM_001033518	NM_016003,NM_001278299,NM_001033519
SEs	54981	NMRK1	NC_000009.12	-	75069741	75069813	75068995	75069102	75069894	75070042	48;86	5;1	32;34	8;14	0.000213669	0.0177112	XM_011518817,NM_017881,XM_017014870,XM_017014869,NM_001330678,XM_017014868,XM_024447590,NM_001330679,XM_006717163	XM_024447592,XM_017014874,XM_017014871,XM_017014872,XM_017014873,XM_024447591,NM_001127603
SEs	9692	PRORP	NC_000014.9	+	35126734	35126782	35122951	35124231	35127478	35127611	281;431	51;52	98;92	4;1	0.000230789	0.0189388	NM_014672,XM_011537410,XM_005268237	XM_017021836,NM_001256678
SEs	79145	CHCHD7	NC_000008.11	+	56212761	56212909	56211788	56211837	56214597	56214667	389;421	276;335	394;370	69;56	0	0	NM_001011668,NM_001011667	NM_024300,NM_001011669,NM_001011670,NM_001317859,NM_001011671,NM_001317858
SEs	81887	LAS1L	NC_000023.11	-	65524563	65524614	65524055	65524262	65524964	65525050	254;326	479;596	37;20	356;320	0	0	NM_001375330,XM_017029879,NM_001375329,XM_005262306,XM_011531045,NM_001375328,XM_011531046,NM_001375334,NM_031206,NM_001375335	NM_001375331,NM_001170650,NM_001375333,NM_001375336,NM_001170649,NM_001375337,NM_001375332
SEs	6134	RPL10	NC_000023.11	+	154400463	154400626	154399802	154399941	154400701	154402339	89866;101955	1203;1362	39361;35558	2997;2676	0	0	NM_001303625,NM_001256580	NM_001303626,NM_001256577
SEs	8904	CPNE1	NC_000020.11	-	35630900	35631034	35630438	35630490	35631113	35631173	965;1146	14;9	403;332	69;49	0	0	NM_152926,NM_001198863,NM_152928,NM_003915,NM_152927,NM_152925
SEs	26001	RNF167	NC_000017.11	+	4940486	4940993	4940091	4940230	4941076	4941157	4223;4463	73;95	1953;1724	185;162	0	0	NM_001320360,NM_001370303,NM_001370306	NM_001320358,NM_001370311,NM_001320362,NM_001320359,NM_001320356
SEs	2316	FLNA	NC_000023.11	-	154352552	154352675	154352180	154352447	154352771	154352924	1991;1912	57;41	444;340	77;73	0	0	NM_001110556,NM_001456
SEs	83461	CDCA3	NC_000012.12	-	6849322	6849429	6848827	6849198	6849564	6849783	980;1235	170;185	252;288	253;195	0	0	NM_001297602
SEs	10056	FARSB	NC_000002.12	-	222646800	222646970	222642850	222643005	222648739	222648795	141;137	1127;1295	232;205	204;224	0	0	XM_006712169	XM_011510466,XM_017003110,XM_024452492,NM_005687
SEs	23788	MTCH2	NC_000011.10	-	47635544	47635571	47634671	47634734	47638698	47638805	18;23	175;170	605;927	79;63	0	0	NM_014342,XM_011519959,NM_001317231,XM_006718172,XM_011519961,NM_001317233	XM_017017462,NM_001317232,XM_011519960
SEs	55773	TBC1D23	NC_000003.12	+	100311832	100311877	100310402	100310542	100316098	100316187	396;403	36;45	140;152	122;86	0	0	NM_001199198,XM_011512974,XM_017006841	NM_018309
SEs	26001	RNF167	NC_000017.11	+	4940486	4940993	4940267	4940360	4941076	4941157	4256;4517	16;29	1966;1756	84;78	1.11022e-16	8.92304e-14	NM_001370313,NM_015528,NM_001370307	NM_001320357,NM_001320364,NM_001320363,NM_001370304,NM_001320365,NM_001320361,NM_001370308
SEs	387	RHOA	NC_000003.12	-	49360927	49361066	49359144	49360382	49375433	49375591	188;214	40;35	116;128	120;114	7.77156e-16	5.89912e-13	NM_001313943	NM_001313941,NM_001664,NM_001313947,NM_001313946
SEs	80020	FOXRED2	NC_000022.11	-	36504097	36504367	36501240	36501407	36504514	36504766	2032;2526	219;263	1476;1334	29;30	1.11022e-15	8.12634e-13	NM_024955,NM_001102371	NM_001363042,NM_001363041
SEs	54529	ASNSD1	NC_000002.12	+	189666040	189667596	189665375	189665451	189667763	189667945	9969;16258	7;0	4817;4531	63;41	3.33067e-15	2.27537e-12	NM_001353497,NM_019048
SEs	9748	SLK	NC_000010.11	+	104002171	104003527	104001443	104001572	104005560	104005691	4349;6527	21;26	1640;1399	51;43	6.32827e-15	4.11734e-12	NM_014720,NM_001304743	XM_011540401
SEs	3275	PRMT2	NC_000021.9	+	46661799	46661936	46649574	46649739	46663382	46663554	177;136	40;45	36;27	64;57	9.32587e-15	5.83607e-12	XM_005261111,NM_001535,NM_206962,NM_001242864	XM_006723998,NM_001286676
SEs	3150	HMGN1	NC_000021.9	-	39345829	39348339	39345145	39345274	39348421	39348451	2811;4226	1;3	1307;1104	18;24	5.75096e-14	3.4413e-11	XM_024452067	XM_024452070,XM_011529543,XM_017028336,XM_024452068,XM_011529544,XM_024452069,XM_011529549,XM_017028335,XM_017028333,XM_017028334,NM_004965
SEs	64319	FBRS	NC_000016.10	+	30661303	30661333	30660262	30660442	30662419	30662468	156;178	13;15	65;49	43;36	1.05582e-13	6.18252e-11	NM_001105079,XM_011545916	XM_011545919,XM_011545917
SEs	96459	FNIP1	NC_000005.10	-	131710577	131710661	131709200	131709272	131716564	131716656	49;91	29;32	13;4	48;47	5.05374e-13	2.6729e-10	NM_133372,NM_001346113,NM_001346114	NM_001008738
SEs	118924	FRA10AC1	NC_000010.11	-	93687403	93687449	93681479	93681598	93692645	93692729	7;3	0;0	0;2	2;8	9.12048e-13	4.50414e-10	NM_001347715,NM_001347714,NM_001347713,NM_145246,NM_001347712
SEs	84326	METTL26	NC_000016.10	-	634888	634956	634718	634797	636093	636305	411;482	165;142	108;95	136;122	1.0949e-12	5.37479e-10	NM_001288710,NM_032366	NM_001040161,NM_001040165,NM_001040162,NM_001040160
SEs	84326	METTL26	NC_000016.10	-	635611	635774	634429	634644	636093	636305	85;64	0;0	23;21	9;9	2.33069e-12	1.09809e-09	NM_001040165,NM_001288710,NM_001040160,NM_032366	NM_001040161,NM_001040162
SEs	51377	UCHL5	NC_000001.11	-	193044048	193044329	193029387	193029449	193049745	193049851	36;53	0;0	37;21	15;11	3.22997e-12	1.47927e-09	XM_017001436,XM_011509608	XM_006711370,NM_001350847,XM_017001443,NM_001350845,XM_011509607,XM_017001438,XM_017001439,XM_011509604,XM_017001433,NM_001350846,NM_001350842,NM_001350851,NM_015984,XM_006711367,XM_006711369,NM_001350841,NM_001199261,XM_017001430,XM_017001431,NM_001350848,XM_017001432,XM_005245246,NM_001350852,NM_001199262,NM_001350840,NM_001350850,NM_001350843,NM_001199263,NM_001350849,NM_001350844,XM_006711371
SEs	51281	ANKMY1	NC_000002.12	-	240482182	240482261	240480936	240481097	240499957	240500123	9;17	9;11	3;1	0;0	3.36553e-12	1.53279e-09	NM_016552,NM_001393467,XM_024452953,NM_001393465,NM_001308375,XM_024452954,XM_017004290,NM_001282781,XM_024452957,NM_001393462,XM_024452955,NM_001393471,XM_017004276,XM_017004282,NM_017844,XM_024452958,NM_001282780,XM_017004285,NM_001393470,NM_001354023,XM_017004288,NM_001354024,NM_001393469,NM_001282771,XM_017004275,XM_024452956,XM_024452952,NM_001393464,XM_017004281,NM_001393476
SEs	6829	SUPT5H	NC_000019.10	+	39458293	39458305	39457674	39457740	39458817	39458887	598;619	102;173	205;166	154;142	4.21008e-12	1.87575e-09	NM_001130824,NM_001319990,NM_003169,NM_001111020	NM_001319991,XM_017027174,NM_001130825
SEs	79072	FASTKD3	NC_000005.10	-	7866645	7868107	7865897	7865983	7868978	7869037	1409;2022	8;16	450;467	24;25	1.38082e-11	5.54892e-09	XM_006714498
SEs	134549	SHROOM1	NC_000005.10	-	132826276	132826587	132825162	132826182	132827460	132827607	18;20	5;8	1;1	0;0	1.92505e-11	7.58719e-09	NM_001172700
SEs	5826	ABCD4	NC_000014.9	-	74297929	74298069	74295147	74295198	74302874	74302965	57;50	9;18	15;14	0;0	3.68104e-11	1.38426e-08	XM_005267942
SEs	84326	METTL26	NC_000016.10	-	635280	635340	634429	634644	636093	636305	78;46	0;0	20;18	9;9	5.4751e-11	1.96861e-08	NM_001040162,NM_001040160,NM_032366	NM_001040161,NM_001040165,NM_001288710
SEs	84309	NUDT16L1	NC_000016.10	+	4693983	4694238	4693717	4693879	4694957	4695844	89;73	0;2	51;40	18;13	6.92914e-11	2.45906e-08	NM_001370585	NM_001370588,NM_001370586
SEs	84447	SYVN1	NC_000011.10	-	65130001	65130175	65129728	65129915	65130250	65130379	380;291	4;10	121;95	27;18	1.31009e-10	4.51261e-08	XM_011545303,NM_172230	NM_032431
SEs	5332	PLCB4	NC_000020.11	+	9096286	9096342	9068739	9068903	9217389	9217452	6;4	0;1	0;0	2;1	2.78524e-10	9.16992e-08	XM_024451904,XM_024451898
SEs	1936	EEF1D	NC_000008.11	-	143590607	143590738	143588990	143590081	143592646	143597422	31;3	0;0	16;9	7;6	3.31918e-10	1.08407e-07	XM_024447089,XM_006716523	XM_011516905
SEs	11215	AKAP11	NC_000013.11	+	42313046	42313130	42308453	42308609	42313893	42313940	156;198	88;79	35;23	76;52	3.75839e-10	1.21782e-07	NM_016248,XM_005266248,XM_011534903,XM_017020382,XM_017020381,XM_011534906,XM_017020383,XM_011534905,XM_005266249,XM_011534904	XM_005266250,XM_005266247
SEs	26993	AKAP8L	NC_000019.10	-	15403657	15403715	15401149	15401603	15410519	15410594	0;0	7;2	2;2	0;0	3.90865e-10	1.25167e-07	NM_001291478	NM_014371
SEs	10585	POMT1	NC_000009.12	+	131507350	131507514	131506402	131506453	131510259	131510415	89;124	1;0	36;30	10;8	7.19111e-10	2.17535e-07	NM_001353196	XM_011518143,XM_011518142,NM_001136114,NM_001353193,NM_007171,XM_024447380,NM_001353194,NM_001077365,NM_001136113,XM_011518140,NM_001374693,NM_001353198,XM_006716932,NM_001353199,NM_001374690,XM_017014205,NM_001077366,NM_001353197,NM_001374689,XM_011518141,NM_001353200,NM_001353195,XM_011518145
SEs	51477	ISYNA1	NC_000019.10	-	18436683	18436877	18436329	18436479	18437859	18437988	355;318	148;113	84;45	93;95	8.72377e-10	2.56332e-07	NM_016368,NM_001170938	XM_024451536
SEs	25766	PRPF40B	NC_000012.12	+	49633013	49633124	49632854	49632880	49633426	49633547	23;30	1;2	1;0	2;5	2.31769e-09	6.3334e-07	XM_011538136,NM_001379031,NM_001379032,XM_011538135,NM_001031698,XM_006719324,XM_017019138,NM_001363607,XM_011538140,XM_011538143,NM_001379030,XM_011538137,XM_006719325,NM_012272,XM_011538139,XM_017019135	NM_001379036,NM_001379033,XM_011538138,NM_001379037,NM_001379035,NM_001379034
SEs	133015	PACRGL	NC_000004.12	+	20702140	20702221	20700422	20700578	20704465	20704533	18;7	10;5	6;12	0;0	6.73615e-09	1.66332e-06	XM_011513794	XM_011513797
SEs	125061	AFMID	NC_000017.11	+	78202498	78202610	78190969	78191060	78202702	78202751	392;518	11;17	254;243	39;46	1.15244e-08	2.69163e-06	NM_001392003	XM_011524328,XM_011524334,NM_001392001,XM_011524335,NM_001010982,NM_001392002,XM_011524326,NM_001392004,XM_011524332,NM_001391999,XM_011524329,NM_001145526,NM_001392006,NM_001392000,NM_001392005,XM_011524330,XM_011524327,XM_011524331
SEs	100505876	CEBPZOS	NC_000002.12	+	37198493	37198672	37196495	37196520	37199703	37199819	67;71	265;379	204;139	231;201	2.45069e-08	5.42986e-06	NM_001322373	NM_001322375,NM_001322374,NM_001322376
SEs	7697	None	NC_000007.14	+	64820219	64820323	64794427	64794571	64831450	64833680	13;17	35;31	16;12	0;2	3.23696e-08	7.07634e-06	NM_001367576	NM_001367573,NM_001367572,NM_001271640,NM_001271639,NM_001160183,NM_006524,NM_001367575,NM_001271649,NM_001271638,NM_001367577,NM_001367574,NM_001271637
SEs	9922	IQSEC1	NC_000003.12	-	12902772	12902822	12897219	12901522	12908348	12908525	51;48	68;50	0;1	14;15	3.30662e-08	7.19028e-06	XM_011534314,XM_011534307,XM_011534312,XM_011534306,XM_011534313,XM_011534305,XM_011534308,XM_024453845,XM_011534311	XM_024453846
SEs	10973	ASCC3	NC_000006.12	-	100858956	100859202	100848147	100848707	100864063	100864214	77;108	97;233	135;147	72;71	3.97373e-08	8.48339e-06	XM_017010205,XM_011535395	XM_011535394,XM_017010206,NM_001284271,NM_006828
SEs	131601	TPRA1	NC_000003.12	-	127575402	127575505	127575184	127575265	127575939	127576050	280;331	4;4	121;94	21;14	4.75041e-08	1.00369e-05	NM_001353002,NM_001353004,NM_001136053,XM_006713496,NM_001353001,NM_001353005,NM_001353003,NM_001353006	NM_001142646
SEs	5527	PPP2R5C	NC_000014.9	+	101883256	101883349	101882160	101882271	101883431	101883562	1020;1582	3;12	602;549	45;42	5.50704e-08	1.14876e-05	XM_011536920,NM_001352912,XM_005267822,XM_005267819,XM_017021423,XM_005267824,NM_001352916,NM_001352914,NM_178586,NM_178587,XM_011536918,XM_005267826,NM_001352915,NM_001161726,NM_001352913,NM_002719,NM_001161725,XM_005267827
SEs	79723	SUV39H2	NC_000010.11	+	14881499	14881645	14878865	14878919	14896845	14896977	146;192	98;113	204;195	45;34	6.85523e-08	1.40496e-05	NM_001193426
SEs	162972	ZNF550	NC_000019.10	-	57546456	57547993	57541837	57543243	57552626	57552722	704;686	1;0	242;185	11;4	1.18859e-07	2.33667e-05	NM_001277090,NM_001277092,NM_001277091	NM_001277093
SEs	63905	MANBAL	NC_000020.11	+	37297295	37297534	37289654	37289686	37301207	37301413	70;74	91;87	128;124	40;50	1.30072e-07	2.52683e-05	NM_001369743,NM_001376532,NM_001387339	NM_022077,NM_001387337,NM_001376530,NM_001387336,NM_001369742,NM_001387338,NM_001376529,NM_001003897
SEs	131601	TPRA1	NC_000003.12	-	127576820	127576893	127576616	127576696	127579739	127579872	154;163	2;7	49;48	13;16	1.33441e-07	2.57397e-05	NM_001353002,NM_001353004,NM_001353007,NM_001136053,XM_006713496,NM_001142646,NM_001353001,NM_001353005,NM_001353003,NM_001353006
SEs	2166	FAAH	NC_000001.11	+	46411611	46411651	46410813	46410854	46412142	46412251	6;17	1;3	0;0	2;1	1.46732e-07	2.81049e-05	NM_001441
SEs	9212	AURKB	NC_000017.11	-	8210176	8210225	8207737	8207840	8210529	8210575	727;837	316;297	229;203	208;202	1.54538e-07	2.92584e-05	NM_001313950	NM_001284526,NM_001313953,NM_001313955,NM_001313954,NM_001256834,XM_017025310,NM_004217
SEs	122809	SOCS4	NC_000014.9	+	55031862	55031991	55027235	55027471	55042951	55049489	113;122	68;39	144;137	14;6	1.70086e-07	3.19804e-05	NM_199421	NM_080867
SEs	55660	PRPF40A	NC_000002.12	-	152679055	152679109	152677450	152677475	152679351	152679472	1608;2039	101;92	806;705	144;119	1.96241e-07	3.63152e-05	NM_001365600,XM_011511447,NM_001354432,NM_017892,NM_001365602,XM_011511449,XM_024452979,NM_001365603,XM_017004457,XM_024452980,NM_001365596,NM_001365597	NM_001365599,XM_017004459,XM_017004458,NM_001365605,NM_001354431,NM_001365598,NM_001365604,XM_017004461,NM_001365601
SEs	26005	C2CD3	NC_000011.10	-	74103130	74103625	74100524	74100676	74106370	74106493	353;433	3;0	70;62	6;8	2.01187e-07	3.6815e-05	NM_001286577,NM_015531
SEs	58504	ARHGAP22	NC_000010.11	-	48479587	48479764	48459683	48459891	48524052	48524119	44;27	14;9	15;8	0;0	3.02936e-07	5.38707e-05	XM_005270014	XM_011540011
SEs	3661	IRF3	NC_000019.10	-	49660712	49660828	49659571	49659833	49662424	49662617	318;399	11;8	168;136	24;27	3.35007e-07	5.94449e-05	XM_024451493,NM_001197123,NM_001197125,NM_001197124,NM_001571,XM_017026766,XM_024451496,XM_024451497,NM_001197128,NM_001197127,XM_024451498,NM_001197126,XM_017026767	XM_024451494,XM_024451492,XM_024451495,XM_006723197,XM_006723200,NM_001197122,XM_006723201,XM_006723198
SEs	10810	WASF3	NC_000013.11	+	26680034	26680201	26671871	26671989	26681053	26681320	7;8	3;5	8;5	0;0	4.41365e-07	7.5538e-05	NM_001291965	XM_011534889,XM_024449315,XM_011534890,NM_006646
SEs	84444	DOT1L	NC_000019.10	+	2227736	2228382	2226182	2227127	2229784	2232578	147;128	61;37	38;39	67;48	4.74275e-07	8.01662e-05	XM_005259660	NM_032482
SEs	7552	ZNF711	NC_000023.11	+	85246929	85247183	85245902	85246022	85247546	85247651	90;140	62;85	99;81	18;11	4.93731e-07	8.32832e-05	NM_001375437,NM_001375432,XM_011531020	XM_011531022,NM_001330574,NM_001375434,XM_005262188,NM_001375436,XM_011531023,NM_021998,XM_005262187,XM_011531021
SEs	54867	TMEM214	NC_000002.12	+	27038145	27038237	27037560	27037702	27038701	27038815	398;410	18;29	159;115	38;30	5.90557e-07	9.80026e-05	NM_017727,NM_001083590,XM_005264382	XM_005264381
SEs	353	APRT	NC_000016.10	-	88810422	88810556	88810069	88810148	88811549	88811656	8076;7730	156;130	3119;2537	193;153	0.000332239	0.0256224	NM_001030018,NM_000485
SEs	57505	AARS2	NC_000006.12	-	44310298	44310443	44306922	44307031	44310993	44311161	381;450	8;9	119;116	10;19	0.000346169	0.0264951	NM_020745,XM_011514764	XM_005249245,XM_017011112
SEs	3421	IDH3G	NC_000023.11	-	153786800	153786947	153786354	153786449	153787050	153787153	1627;1885	61;68	639;601	84;49	0.000373047	0.0280827	NM_174869,NM_004135
SEs	219402	MTIF3	NC_000013.11	-	27441016	27445156	27439988	27440449	27450508	27450896	400;552	7;6	276;239	1;0	0.000380627	0.0285223	XM_024449331	XM_011534957
SEs	137682	NDUFAF6	NC_000008.11	+	94975317	94975415	94957994	94958179	95031994	95032098	6;11	23;18	10;13	4;4	0.000387573	0.0289634	NM_001354514	NM_001354515,NM_001354524,NM_001354525
SEs	84236	RHBDD1	NC_000002.12	+	226838072	226838154	226837711	226837838	226864603	226865126	2;5	21;24	5;1	0;1	0.000391141	0.0291503	XM_017005095,XM_017005093,XM_017005083,XM_017005088
SEs	7552	ZNF711	NC_000023.11	+	85246929	85247072	85245902	85246022	85247546	85247651	60;74	62;85	52;30	18;11	0.000432147	0.0316878	XM_011531022,NM_001375434,XM_005262187	NM_001375437,NM_001330574,XM_005262188,NM_001375432,NM_001375436,XM_011531023,XM_011531020,NM_021998,XM_011531021
SEs	64421	DCLRE1C	NC_000010.11	-	14945434	14945565	14945104	14945189	14949035	14949087	19;12	23;21	2;3	27;24	0.000440889	0.0321277	XM_006717491,XM_011519617,NM_001289077,XM_011519619,NM_001289079	NM_001033858,NM_001033857,NM_001350967,NM_001350965,XM_017016558,XM_011519616,NM_022487,NM_001033855,XM_011519621,XM_011519620,XM_024448135,XM_017016557
SEs	79027	ZNF655	NC_000007.14	+	99561887	99561973	99560532	99560695	99571687	99572159	96;110	45;44	87;73	9;13	0.000486486	0.0349532	XM_017012611
SEs	55244	None	NC_000017.11	+	19566789	19566859	19551423	19551468	19572779	19572861	3;4	1;0	0;1	1;1	0.0004931	0.0353356	NM_018242
SEs	51409	HEMK1	NC_000003.12	+	50578820	50578926	50577508	50577573	50579843	50579939	156;181	9;8	38;26	11;7	0.000524009	0.0371929	NM_001377425,NM_001377428,XM_011533814,NM_001377424,XM_011533807,NM_016173,XM_011533808,NM_001317851,NM_001377423,NM_001377420,NM_001377429,XM_011533810,NM_001377422,NM_001377421,NM_001377426,XM_011533806,NM_001377427,XM_011533813	XM_011533812,XM_005265218
SEs	84268	RPAIN	NC_000017.11	+	5428070	5428211	5422768	5422829	5432541	5432877	768;975	383;430	452;303	345;311	0.000527627	0.0374173	NM_001033002	NM_001160244,NM_001160266,NM_001160246
SEs	9617	MTRF1	NC_000013.11	-	41261582	41261825	41260492	41260915	41262214	41262335	42;49	14;17	37;31	3;1	0.000531626	0.0376682	XM_006719898	XM_017020869,XM_017020867
SEs	9270	ITGB1BP1	NC_000002.12	-	9418625	9418732	9412268	9412405	9423372	9423528	473;506	42;62	65;55	32;14	0.00065853	0.045252	NM_022334,NM_004763	NM_001319069
SEs	10717	AP4B1	NC_000001.11	-	113898717	113898801	113895055	113895492	113904604	113904798	2;0	2;1	9;2	0;0	0.000692108	0.0472942	XM_024452422
SEs	9493	KIF23	NC_000015.10	+	69421991	69422128	69421646	69421752	69422325	69422435	1277;1626	12;22	701;675	37;45	0.000692287	0.0472942	XM_011522239,NM_001367805,XM_005254797,NM_004856,NM_138555,XM_005254799,XM_005254798,XM_017022733,NM_001367804	NM_001281301,XM_024450110,XM_011522238
SEs	5774	PTPN3	NC_000009.12	-	109422717	109422852	109420423	109420600	109426949	109427122	96;132	85;72	75;45	18;10	0.000725871	0.0493418	NM_001145369,XM_017014955,XM_006717201,NM_002829,XM_011518888,XM_011518889,XM_006717197,XM_006717203,XM_006717202,XM_006717199,XM_006717204,NM_001145371	XM_017014956,NM_001145372,XM_017014957,NM_001145368,NM_001145370
SEs	167555	FAM151B	NC_000005.10	+	80510713	80511240	80505982	80506076	80513603	80513769	9;5	6;7	15;16	0;0	0	0	XM_017009167
SEs	2260	FGFR1	NC_000008.11	-	38429681	38429948	38428345	38428435	38457355	38457534	389;399	117;81	40;41	104;69	0	0	XM_017013221,NM_023110,NM_001174064,XM_011544446,XM_006716304,XM_011544445,NM_001174063,XM_017013231,XM_011544447,XM_006716303,XM_017013222,XM_011544443	XM_017013226,NM_001174066,XM_006716311,XM_006716310,NM_023105,XM_011544448,XM_006716312
SEs	2035	EPB41	NC_000001.11	+	29060421	29060484	29053103	29053312	29064981	29065158	825;1082	106;87	226;184	193;141	0	0	NM_001166005,NM_001376022,XM_006710434,NM_001376013,XM_011540965,NM_001376019,NM_001376025,XM_005245753,XM_017000584,XM_006710439,XM_017000594,XM_024453880,XM_011540964,XM_011540960,XM_011540959,XM_005245768,NM_004437,NM_001376016,NM_001376023,NM_203342,XM_005245763,XM_011540958,NM_001376024,XM_017000581,XM_011540956,XM_005245764,NM_001376017,XM_005245760	NM_001376014,XM_005245769,XM_017000585,XM_005245774,NM_001376027,NM_203343,NM_001166007,NM_001376021,XM_011540962,XM_017000595,XM_017000596,XM_011540961,NM_001376015,XM_017000589,XM_005245757
SEs	4140	MARK3	NC_000014.9	+	103498501	103498528	103491776	103492034	103502881	103503831	291;390	261;285	35;24	166;142	0	0	NM_001128918,XM_017021296,XM_024449586,XM_024449584,XM_005267641,XM_011536769,XM_017021301,XM_017021307,XM_017021292,XM_017021297,XM_024449583,XM_017021306,XM_017021293,XM_005267642,XM_017021294,NM_001128921,XM_017021308	XM_017021295,NM_001128920,XM_024449589,XM_017021298,XM_024449591,XM_017021299,NM_002376,XM_024449585,XM_024449590,XM_024449587,NM_001128919,XM_024449588,XM_017021291
SEs	201627	DENND6A	NC_000003.12	-	57659117	57659180	57657679	57657735	57660759	57660839	440;478	13;18	69;57	37;26	0	0	XM_017005864,NM_152678,XM_006713020,XM_006713019
SEs	80856	LNPK	NC_000002.12	-	175935707	175935790	175923861	175930199	175937343	175937514	22;19	249;317	135;108	105;93	0	0	XM_005246878	XM_006712783,XM_005246879,XM_005246880,XM_011511945,XM_017005055
SEs	26001	RNF167	NC_000017.11	+	4940922	4940993	4940091	4940230	4941076	4941157	606;533	73;95	271;215	185;162	0	0	NM_001320362	NM_001320358,NM_001370311,NM_001320360,NM_001370303,NM_001320359,NM_001320356,NM_001370306
SEs	26001	RNF167	NC_000017.11	+	4940872	4940993	4940091	4940230	4941076	4941157	850;691	73;95	369;271	185;162	0	0	NM_001320358,NM_001320359,NM_001320356	NM_001370311,NM_001320360,NM_001320362,NM_001370303,NM_001370306
SEs	27333	GOLIM4	NC_000003.12	-	168040785	168040869	168036835	168036994	168041391	168041474	556;680	93;86	267;198	165;124	0	0	XM_005247364,NM_014498	XM_005247365,XM_024453455,NM_001308155,XM_017006183
SEs	9928	KIF14	NC_000001.11	-	200619551	200619674	200617611	200618838	200620410	200620705	10;19	61;76	38;23	2;2	0	0	XM_011510231	XM_011510236
SEs	10001	MED6	NC_000014.9	-	70592879	70593009	70591265	70591381	70593295	70593378	724;875	8;8	482;447	77;72	0	0	NM_001284209	NM_001284211,NM_005466
SEs	10056	FARSB	NC_000002.12	-	222646800	222647325	222642850	222643005	222648739	222648795	214;192	1127;1295	283;244	204;224	0	0	XM_024452492	XM_006712169,XM_011510466,XM_017003110,NM_005687
SEs	23623	RUSC1	NC_000001.11	+	155325315	155325490	155325101	155325178	155325566	155325672	733;548	7;2	205;165	28;28	2.22045e-16	1.75029e-13	NM_001105205,XM_006711257,XM_006711256,NM_001278230,NM_001278229,NM_001105204,XM_006711254,NM_001105203,XM_017000891,NM_014328,XM_017000892	NM_001278227
SEs	23367	LARP1	NC_000005.10	+	154793799	154794000	154793594	154793723	154794099	154794262	1255;1569	76;99	601;512	138;145	2.22045e-16	1.75029e-13	NM_001367713,NM_001367714,XM_011537617,XM_011537616,NM_015315,NM_033551,XM_005268408,NM_001367719,XM_006714775	XM_011537614,XM_011537615,NM_001367718,NM_001367717,NM_001367716,NM_001367715
SEs	10626	TRIM16	NC_000017.11	-	15651090	15651946	15642720	15642816	15680864	15680953	245;284	15;26	446;379	0;0	2.88658e-15	2.00541e-12	NM_001348119,NM_001348120,NM_006470	NM_001348124,NM_001348125,NM_001348122,NM_001348121,NM_001348126
SEs	9236	CCPG1	NC_000015.10	-	55359538	55360944	55355238	55356409	55365187	55365309	1807;2861	1;3	926;822	19;24	1.85629e-13	1.04418e-10	NM_001204450	NM_001204451
SEs	54478	PIMREG	NC_000017.11	+	6450027	6450072	6449311	6449407	6450361	6451469	423;474	21;38	120;77	50;58	8.65641e-13	4.40773e-10	NM_019013	NM_001195228
SEs	7327	UBE2G2	NC_000021.9	-	44799390	44799480	44788059	44788095	44801705	44801805	10;22	650;696	70;46	173;163	2.5836e-12	1.20341e-09	XM_024452132
SEs	27332	ZNF638	NC_000002.12	+	71348752	71350271	71331781	71331865	71355718	71355780	4358;5615	10;8	1111;784	23;22	2.70717e-12	1.25385e-09	NM_001014972	NM_001252612
SEs	57600	FNIP2	NC_000004.12	+	158833800	158833890	158833527	158833628	158835404	158835476	62;81	109;140	0;3	50;59	5.63294e-12	2.42972e-09	XM_017008487,XM_024454161,NM_001366843,XM_005263160,XM_005263158	NM_001323916,NM_001346043,NM_020840
SEs	5586	PKN2	NC_000001.11	+	88784638	88784776	88771662	88771879	88786103	88786213	693;902	15;30	323;297	58;45	1.31802e-11	5.32267e-09	XM_017001783,NM_001320709	NM_006256,NM_001320707,NM_001320708,XM_017001782
SEs	22872	SEC31A	NC_000004.12	-	82862533	82862572	82861630	82861708	82863317	82863392	257;322	42;47	190;174	121;99	2.2978e-11	8.92753e-09	NM_001077206,NM_001191049,NM_001318120,NM_001077208,NM_001318119,NM_001077207
SEs	9212	AURKB	NC_000017.11	-	8206739	8206888	8206490	8206639	8207317	8207367	739;864	108;177	354;297	199;154	4.73837e-11	1.74191e-08	XM_017025311	NM_001313953,NM_001313955,XM_017025310,XM_017025308
SEs	81573	ANKRD13C	NC_000001.11	-	70306223	70306290	70296129	70296261	70324852	70324957	1;0	4;2	18;7	0;0	7.38609e-10	2.22612e-07	NM_030816,XM_017002414,XM_005271235,XM_006710929,XM_005271234,XM_017002413	XM_017002415
SEs	163227	ZNF100	NC_000019.10	-	21744016	21744115	21722770	21727989	21744940	21745067	0;0	3;4	1;2	0;0	1.87068e-09	5.23402e-07	NM_173531	NM_001351669,NM_001351670
SEs	4440	MSI1	NC_000012.12	-	120368191	120368273	120364713	120364755	120368832	120368873	86;93	4;5	31;20	16;21	2.0522e-09	5.70296e-07	XM_011538361,XM_011538362,NM_002442,XM_011538363,XM_006719403
SEs	51517	NCKIPSD	NC_000003.12	-	48679376	48679457	48678876	48678969	48679574	48679713	235;286	11;15	66;73	24;24	4.00963e-09	1.03367e-06	NM_184231,XM_017006596,XM_017006597,XM_017006594,XM_017006598,NM_016453,XM_017006599,XM_017006600,XM_017006595
SEs	253959	RALGAPA1	NC_000014.9	-	35548507	35548538	35538355	35539690	35549109	35549234	199;211	4;1	37;18	15;6	5.1264e-09	1.3011e-06	XM_017021147,NM_001346243,NM_001346248,NM_001346245,NM_014990,NM_001283043,NM_001346249,NM_001283044,XM_006720101,NM_001330075	XM_006720098,NM_001346247,XM_006720099,XM_005267492,NM_194301,NM_001346246
SEs	55605	KIF21A	NC_000012.12	-	39330241	39330262	39326263	39326324	39330745	39330911	45;70	112;153	2;1	49;46	7.357e-09	1.78438e-06	NM_001378439,NM_017641,NM_001173464,XM_017019611,NM_001173465,XM_017019607,NM_001378441,XM_017019608,XM_005269011,XM_005269013,XM_005269012,XM_006719494,XM_011538556,XM_005269014,NM_001378440	XM_017019609,XM_017019610,XM_006719493,XM_005269009,NM_001173463
SEs	23321	TRIM2	NC_000004.12	+	153294304	153294428	153275892	153276130	153295312	153296036	12;27	6;8	5;2	0;0	7.81712e-09	1.88482e-06	NM_001375491,NM_001375490	NM_001375517,XM_017007944,NM_001375520,XM_017007948,NM_001375513,XM_011531795,XM_006714160,XM_017007947,XM_006714161,NM_001130067,NM_001351057,NM_001375512,NM_001375488,NM_001375515,XM_011531796,XM_017007955,NM_001351055,NM_001375525,XM_006714157,NM_001351054,NM_001375514,XM_017007946,NM_001375519,NM_001351056,XM_017007950,XM_017007943,XM_006714158,XM_006714162,NM_015271,XM_017007949,NM_001375489…
SEs	55362	TMEM63B	NC_000006.12	+	44135327	44135366	44135016	44135096	44136348	44136439	132;125	37;65	70;67	4;0	8.68557e-09	2.06987e-06	NM_001318792,XM_005249213,XM_017010999,NM_018426,XM_017011000,XM_005249211,XM_005249217,XM_006715135	XM_024446482,XM_017011001,XM_017011002,XM_005249214,XM_005249215
SEs	91683	SYT12	NC_000011.10	+	67010822	67010994	67009878	67010122	67021868	67021913	0;0	1;1	3;1	0;0	9.60328e-09	2.26878e-06	XM_011545346	XM_006718737
SEs	435	ASL	NC_000007.14	+	66086743	66086821	66086584	66086662	66087333	66087386	136;115	78;101	6;7	35;30	1.30395e-08	3.02824e-06	NM_001024944,NM_000048,NM_001024943	NM_001024946
SEs	84331	None	NC_000016.10	+	647782	647884	647416	647544	648119	648474	766;733	15;12	265;218	34;30	1.60775e-08	3.67136e-06	NM_138418	NM_001331229
SEs	5833	PCYT2	NC_000017.11	-	81906099	81906177	81905669	81905735	81906463	81906546	302;450	12;8	96;73	19;21	1.88482e-08	4.2802e-06	NM_001330518,XM_017024912,NM_001282204,NM_001256435,NM_001184917,NM_002861,XM_017024911,XM_006722287,XM_005256387,NM_001256434,XM_005256386,NM_001256433,NM_001282203
SEs	57505	AARS2	NC_000006.12	-	44306493	44306551	44306279	44306391	44306922	44307031	109;123	16;11	35;29	31;18	2.0201e-08	4.54962e-06	XM_017011112	NM_020745,XM_005249245,XM_011514764
SEs	27343	POLL	NC_000010.11	-	101583507	101583681	101582762	101582891	101587245	101588197	230;254	28;26	170;136	1;1	3.26984e-08	7.12921e-06	XM_017016086,XM_006717777,XM_011539664,XM_011539662,XM_017016091,XM_006717775
SEs	146909	KIF18B	NC_000017.11	-	44934506	44934617	44934232	44934430	44935258	44935416	357;386	5;10	113;96	25;14	5.40389e-08	1.13012e-05	XM_011524389,XM_011524385,XM_011524390,XM_011524388,XM_011524391,NM_001265577,XM_011524387,XM_011524386,NM_001264573
SEs	7027	TFDP1	NC_000013.11	+	113637817	113637896	113636533	113636700	113640119	113641473	2237;3094	139;203	949;876	168;172	6.97016e-08	1.42097e-05	XM_017020721,XM_005268327,XM_017020720,NM_007111	XM_024449405,XM_017020722,XM_017020717,XM_011537520,XM_011537519,XM_024449404,XM_017020718,XM_005268328,XM_017020719
SEs	10897	YIF1A	NC_000011.10	-	66285380	66285536	66284872	66284966	66287597	66287676	754;708	27;16	234;184	30;33	1.03832e-07	2.06603e-05	NM_020470	NM_001300861
SEs	121268	RHEBL1	NC_000012.12	-	49066967	49067035	49066618	49066701	49069034	49069174	8;7	5;5	14;6	0;0	1.2209e-07	2.38875e-05	NM_001303126
SEs	25970	SH2B1	NC_000016.10	+	28873169	28873269	28872533	28872758	28873446	28874205	236;233	4;6	79;86	13;23	1.2184e-07	2.38875e-05	NM_001145797
SEs	348180	CTU2	NC_000016.10	+	88715047	88715106	88714859	88714926	88715181	88715396	347;226	34;27	133;111	48;51	1.3074e-07	2.53378e-05	NM_001318513,NM_001318507,NM_001012759	NM_001012762
SEs	9001	HAP1	NC_000017.11	-	41727761	41727932	41727052	41727144	41728200	41728331	24;35	11;10	1;0	8;3	1.53521e-07	2.91331e-05	NM_001367459	NM_001079871,NM_177977,NM_001367461,NM_001367460,NM_001079870,NM_001367462
SEs	23013	None	NC_000001.11	+	15938717	15938876	15937811	15938006	15939295	15940456	1182;1345	71;61	378;346	79;51	1.72009e-07	3.2268e-05	NM_015001
SEs	284370	ZNF615	NC_000019.10	-	52000357	52000378	51991331	51994837	52001812	52001908	6;4	6;4	2;2	0;0	1.78362e-07	3.33073e-05	NM_001321322	XM_017026650,NM_001321323,NM_001321319,XM_011526830,XM_017026648,NM_001321321,NM_198480,NM_001321318,XM_017026651,XM_011526829,XM_017026649,NM_001199324,NM_001321317,NM_001321320
SEs	63977	PRDM15	NC_000021.9	-	41810752	41810836	41804533	41804614	41815704	41815836	26;30	5;11	12;21	0;0	2.00219e-07	3.67593e-05	XM_011529677,XM_011529675,NM_001282934,XM_011529681,XM_011529678,XM_011529679,XM_006724040,XM_006724039,XM_011529674,NM_022115,XM_017028425,NM_001040424,XM_011529676,XM_011529683,XM_017028426
SEs	54793	KCTD9	NC_000008.11	-	25446128	25446250	25440576	25440673	25458198	25458433	106;151	24;47	31;29	0;1	5.98297e-07	9.88867e-05	NM_017634
SEs	961	CD47	NC_000003.12	-	108049618	108049651	108043090	108047292	108057476	108057569	37;48	50;67	12;8	72;68	7.21485e-07	0.000116202	NM_001777	NM_001382306,NM_198793
SEs	56898	BDH2	NC_000004.12	-	103095202	103095281	103091176	103091285	103099782	103099834	0;1	3;1	3;1	0;0	7.37108e-07	0.000118485	NM_020139
SEs	159195	USP54	NC_000010.11	-	73575797	73576361	73575511	73575675	73625936	73625981	367;424	9;19	252;153	0;0	7.84961e-07	0.000125195	NM_001391945,NM_001391952	NM_001350995,NM_001391942,NM_001391949,NM_001391948,NM_001391951,NM_001391946,NM_001391950,NM_001391947,NM_152586
SEs	2017	CTTN	NC_000011.10	+	70421469	70421580	70419745	70419856	70422939	70422995	610;23	1;3	6;123	0;11	1.03916e-06	0.000162266	XM_006718448,NM_005231	NM_138565,XM_006718447,NM_001184740
SEs	54858	PGPEP1	NC_000019.10	+	18357382	18357615	18355894	18356011	18363390	18369950	44;61	15;25	43;30	0;2	1.26369e-06	0.000192558	NM_001329478,NM_017712,NM_001329477	NM_001300927
SEs	4869	NPM1	NC_000005.10	+	171400838	171400925	171392913	171392978	171407699	171407774	2;2	0;0	7;5	5;3	1.27774e-06	0.00019404	NM_001355006,NM_002520,NM_001355007	NM_199185,NM_001355010
SEs	124583	CANT1	NC_000017.11	-	79005371	79005481	78998147	78998286	79009663	79009790	1;2	6;9	9;8	0;2	1.5541e-06	0.000230419
SEs	5883	RAD9A	NC_000011.10	+	67392160	67392231	67391975	67392078	67392653	67392782	186;173	9;0	41;35	19;7	1.9354e-06	0.000278843	XM_017018097
SEs	5829	PXN	NC_000012.12	-	120216272	120216581	120215559	120215661	120221622	120221758	88;119	10;7	5;6	8;4	2.01942e-06	0.000289423	XM_006719535,XM_017019734,XM_017019729,NM_001385982,XM_017019736,XM_024449108,XM_006719534,XM_011538622,XM_024449107,XM_017019730,XM_006719532,XM_011538623,XM_006719536,XM_017019737,NM_001385987,NM_001385981,XM_017019726	XM_017019733,NM_001385988,XM_017019740,NM_001080855,XM_024449109,XM_017019738,XM_017019732
SEs	160140	C11orf65	NC_000011.10	-	108407095	108407149	108406762	108406963	108431745	108431838	1;2	0;0	2;2	3;3	2.11594e-06	0.000300628	NM_152587,XM_011542642,XM_011542643,XM_011542639,XM_017017248,XM_011542640,XM_005271414,XM_005271415,XM_017017247,XM_017017246	XM_005271412
SEs	25989	ULK3	NC_000015.10	-	74840233	74840316	74839267	74839373	74840497	74840641	199;180	1;6	24;16	9;5	2.2009e-06	0.000311619	NM_001284364,XM_024449897,XM_017022071,XM_017022068,XM_017022070,NM_001284365,XM_005254289,XM_017022069,NM_001099436,XM_017022072
SEs	284370	ZNF615	NC_000019.10	-	52000258	52000378	51991331	51994837	52001812	52001908	18;13	6;4	10;11	0;0	2.4751e-06	0.000343908	XM_017026650,XM_011526830,XM_017026651,XM_011526829	NM_001321323,NM_001321319,NM_001321322,XM_017026648,NM_001321321,NM_198480,NM_001321318,XM_017026649,NM_001199324,NM_001321317,NM_001321320
SEs	9138	ARHGEF1	NC_000019.10	+	41906456	41906620	41905938	41906025	41906702	41906803	364;381	40;20	106;100	35;29	2.48503e-06	0.00034462	NM_004706,NM_199002,NM_198977
SEs	7706	TRIM25	NC_000017.11	-	56895520	56895604	56895342	56895441	56895925	56895952	449;568	3;9	118;115	17;14	3.53566e-06	0.0004713	NM_005082
SEs	84787	KMT5C	NC_000019.10	+	55343977	55343997	55343679	55343843	55346212	55346349	148;191	7;23	89;45	32;24	5.2764e-06	0.000675866	NM_032701,XM_006723442,XM_005259338,XM_024451742,XM_011527415
SEs	399687	MYO18A	NC_000017.11	-	29116443	29116455	29115663	29115840	29118044	29118189	4;6	12;20	6;7	0;2	5.51456e-06	0.000703076	NM_078471,NM_001346766,NM_001346767,NM_203318,NM_001346768,NM_001346765
SEs	7251	TSG101	NC_000011.10	-	18516098	18516164	18509541	18509665	18526774	18526942	8;3	4;4	19;7	0;0	7.50454e-06	0.000929327	NM_006292
SEs	54852	PAQR5	NC_000015.10	+	69389653	69389780	69379882	69380010	69397467	69397564	55;84	14;24	11;10	0;0	9.25417e-06	0.0011206	XM_017022363,XM_017022362,XM_024449966,XM_011521727,XM_011521720,XM_017022364,XM_017022361,NM_017705,XM_017022366,NM_001104554,XM_005254495,XM_011521723,XM_017022360	XM_017022368,XM_011521725
SEs	5310	PKD1	NC_000016.10	-	2097318	2097503	2097147	2097241	2097727	2097780	60;77	21;25	6;6	24;6	1.26148e-05	0.00146896	XM_005255370,XM_024450298,XM_024450301,NM_001009944,XM_011522528,XM_011522537,XM_024450299,XM_024450300
SEs	51430	SUCO	NC_000001.11	+	172577538	172577559	172575517	172575623	172577763	172577819	112;137	53;58	137;121	17;16	1.31875e-05	0.00152697	NM_014283,NM_001282751,NM_001282750,XM_006711375	NM_016227,XM_006711374,XM_006711376
SEs	5195	PEX14	NC_000001.11	+	10524405	10524483	10521229	10521607	10536212	10536297	1;0	2;1	1;3	0;0	1.34652e-05	0.00155474	XM_011541578
SEs	146956	EME1	NC_000017.11	+	50378594	50378681	50376065	50376193	50378773	50378895	186;259	40;65	76;76	48;54	1.36528e-05	0.00157197	NM_001166131,XM_005257081,NM_152463	XM_017024236,XM_011524395
SEs	10540	DCTN2	NC_000012.12	-	57538252	57538347	57535748	57535845	57541363	57541372	3;2	3;2	7;5	0;0	1.58796e-05	0.00179805	NM_001348067	NM_006400
SEs	10615	SPAG5	NC_000017.11	-	28585533	28585653	28585318	28585411	28585863	28585998	1034;1383	12;18	495;390	31;38	1.62002e-05	0.00182177	NM_006461
SEs	1629	DBT	NC_000001.11	-	100248898	100249085	100244542	100244602	100249769	100249864	20;25	4;5	14;24	0;0	3.1019e-05	0.00326014
SEs	64601	VPS16	NC_000020.11	+	2860053	2860151	2840744	2840827	2860448	2860593	0;4	2;3	1;1	0;0	3.24488e-05	0.00338869	NM_080413,NM_022575
SEs	127602	DNAH14	NC_000001.11	+	225023614	225023865	225007412	225007544	225038693	225038823	5;52	5;11	20;23	0;1	3.60062e-05	0.00371757	XM_011544067,XM_011544059,XM_017000296,XM_011544065,XM_011544070,XM_017000298,XM_011544062,XM_006711735,XM_017000297,XM_011544061,XM_011544064,NM_001367479,XM_017000295,XM_011544069,XM_011544063,XM_011544058,XM_011544066
SEs	83707	TRPT1	NC_000011.10	-	64224794	64224970	64224542	64224717	64225498	64225580	161;122	27;37	31;23	33;17	3.93437e-05	0.0040317	NM_001160389	XM_005274345,NM_001160392,NM_031472,XM_005274346,NM_001330298,XM_024448709,XM_006718707,NM_001160390,XM_006718706,NM_001160393,XM_024448708,XM_017018400,XM_005274347,NM_001033678
SEs	1653	DDX1	NC_000002.12	+	15628796	15628839	15627053	15627145	15629601	15629697	945;1196	3;7	431;402	26;45	4.10172e-05	0.00418748	NM_004939
SEs	64770	CCDC14	NC_000003.12	-	123956354	123956427	123948895	123949132	123956739	123956795	97;121	4;1	16;36	13;7	4.3606e-05	0.00442423	XM_005247711,XM_006713731,XM_005247716,XM_006713733,NM_022757,XM_011513081,NM_001366335,XM_005247715	NM_001366339
SEs	51409	HEMK1	NC_000003.12	+	50577825	50577875	50577508	50577573	50579843	50579939	49;65	9;8	10;7	11;7	4.71081e-05	0.00473269	NM_001377425,NM_001377428,XM_011533814,NM_001377424,XM_011533807,NM_016173,XM_011533808,NM_001317851,NM_001377423,NM_001377420,NM_001377429,XM_011533810,NM_001377422,NM_001377421,NM_001377426,XM_011533806,NM_001377427,XM_011533813	XM_011533812,XM_005265218
SEs	79081	LBHD1	NC_000011.10	-	62671239	62671388	62667522	62667747	62671563	62672267	36;55	7;6	17;19	0;0	5.01001e-05	0.00500872	NM_001394607,NM_001394604	NM_001394611,NM_001394609,NM_001394606,NM_001367940,NM_024099,NM_001394596
SEs	10772	SRSF10	NC_000001.11	-	23971572	23971626	23964346	23967723	23971849	23972012	1407;1662	99;117	730;669	163;101	5.09258e-05	0.00507272	NM_001300937,NM_006625	NM_001191009,NM_001191007
SEs	4637	MYL6	NC_000012.12	+	56160625	56160670	56160242	56160320	56161386	56161579	1545;1524	3878;4903	410;353	2781;2371	5.30634e-05	0.00526007	NM_021019	NM_079423
SEs	10782	ZNF274	NC_000019.10	+	58209960	58210073	58206719	58207202	58211559	58211686	154;109	0;2	93;65	12;7	5.31381e-05	0.00526112	XM_011526327,NM_016324,XM_017026174,NM_001278734,NM_016325,NM_133502	XM_017026175
SEs	56834	GPR137	NC_000011.10	+	64286964	64287014	64270336	64270661	64288339	64288468	3;0	2;3	1;4	0;0	5.88759e-05	0.00578728	XM_024448611,XM_017018016,XM_011545168
SEs	55028	C17orf80	NC_000017.11	+	73242243	73242351	73235475	73236995	73242895	73243003	442;517	72;111	306;253	18;17	5.8973e-05	0.00578988	NM_017941,NM_001351264,NM_001386978,XM_011524961,XM_011524962,NM_001100622	NM_001386979,NM_001100621,NM_001288770,NM_001351265,NM_001288771
SEs	25989	ULK3	NC_000015.10	-	74839557	74839713	74839267	74839373	74840497	74840641	515;533	1;6	55;49	9;5	6.25005e-05	0.00608519	NM_001284364,XM_024449897,XM_017022071,XM_017022068,XM_017022070,NM_001284365,XM_005254289,XM_017022069,NM_001099436,XM_017022072
SEs	90423	ATP6V1E2	NC_000002.12	-	46518944	46519643	46511846	46512812	46535812	46535927	41;42	2;6	39;23	0;0	6.46968e-05	0.00627666	XM_011533148,XM_011533150,XM_017005225,XM_011533149,XM_011533152	NM_001371283,NM_001371282,NM_001371281,XM_011533153,NM_001318063,XM_011533151
SEs	285753	CEP57L1	NC_000006.12	+	109140420	109140675	109095506	109095575	109146757	109146937	163;148	14;6	63;70	0;0	8.14884e-05	0.00762595	NM_001350658,NM_001350664,NM_001350660,NM_001350665,NM_001350652,NM_001350659,NM_001350653	NM_001083535,NM_001271852,NM_001350666,NM_001350661,NM_001350657,NM_001350656,NM_001350654,NM_001350663,NM_001271853,NM_001350655
SEs	11284	PNKP	NC_000019.10	-	49861607	49861695	49861448	49861510	49861771	49861881	126;109	9;7	10;14	8;6	0.000107437	0.00977536	NM_007254
SEs	11158	RABL2B	NC_000022.11	-	50769424	50769552	50769040	50769124	50775771	50775851	3;7	0;0	2;1	3;1	0.000114056	0.0102894	NM_001350012,NM_001350010,NM_001350011,XM_017028546,XM_017028544,XM_017028543,NM_001350008,NM_001350009	XM_017028551,NM_001350016,XM_017028547,NM_001350006,NM_001350013,NM_001003789,NM_001350014,NM_007081,NM_001130922,NM_001350003,NM_001350015,NM_001130921,XM_017028556,NM_001130919,NM_001350007,XM_017028552,NM_001394054,NM_001130920,NM_001350004,NM_001350005,NM_001394055,NM_001130923,NM_001350017
SEs	7692	ZNF133	NC_000020.11	+	18297984	18298062	18288526	18288604	18305667	18305807	13;20	7;9	9;10	1;0	0.000137214	0.0121345	NM_001352456,NM_001387306,NM_001387303,NM_001387308,NM_001387305,NM_001387310,NM_001352462,NM_001352464,NM_001352460,NM_001387299,NM_001387298,NM_001352463	NM_001283008,NM_001387311,NM_001083330,NM_001387317,NM_001283000,NM_001387302,NM_001282999,NM_001283003
SEs	10059	DNM1L	NC_000012.12	+	32737864	32737942	32737104	32737161	32740063	32740240	155;221	234;294	60;48	227;151	0.000141859	0.0125182	NM_001278465,NM_001278466,XM_011520544,XM_017018663,NM_001278464,NM_001278463,NM_012062	NM_001330380,XM_017018665,XM_011520543,NM_012063,NM_005690,XM_017018664
SEs	90338	ZNF160	NC_000019.10	-	53091412	53091529	53086261	53086321	53091636	53091720	3;6	0;1	5;2	6;3	0.000159879	0.0138111	NM_001322137,NM_001102603,NM_001322139	NM_001322138,NM_198893,NM_001322126,NM_033288,NM_001322134,XM_017027448,NM_001322128,NM_001322125
SEs	2177	FANCD2	NC_000003.12	+	10093284	10093323	10092180	10092252	10094288	10094363	427;521	16;16	63;64	15;12	0.000162287	0.0139749	NM_033084,NM_001319984,NM_001374253,NM_001018115	NM_001374254
SEs	9670	IPO13	NC_000001.11	+	43957194	43957315	43956559	43956701	43957401	43957549	234;300	3;4	51;57	9;7	0.000174009	0.0148286	XM_024451069,NM_014652,XM_024451070
SEs	8301	PICALM	NC_000011.10	-	85976622	85976682	85957174	85959060	85981128	85981228	217;274	38;49	175;147	6;8	0.000191167	0.0162065	NM_001206946,NM_001008660,NM_007166,NM_001206947
SEs	7468	NSD2	NC_000004.12	+	1939653	1939778	1935143	1935262	1951071	1951203	513;632	60;98	311;274	16;9	0.000193295	0.0162858	NM_133330,NM_133331,XM_005248001,NM_001042424,NM_133335,XM_011513557	XM_005248002
SEs	5829	PXN	NC_000012.12	-	120226361	120227117	120224150	120224377	120265616	120265730	221;275	15;21	64;64	19;13	0.00024568	0.0199609	XM_024449108,XM_024449109	NM_001385990,NM_002859,NM_001385989,NM_001385982,NM_001385988,NM_001385983,NM_001243756,NM_001080855,NM_001385986,NM_001385985,XM_024449107,XM_017019743,XM_011538623,NM_001385984,NM_001385987,NM_001385981
SEs	145282	MIPOL1	NC_000014.9	+	37220146	37220226	37219552	37219691	37227725	37227838	9;6	2;10	0;0	8;4	0.000259844	0.0209251	XM_024449483	XM_017021003,XM_011536467,XM_017020998,XM_017021018,XM_017021007,XM_017021014,XM_017020992,XM_017021017,XM_017021016,XM_011536463,NM_001195297,XM_017020993,XM_017020991,XM_024449484,XM_017021006,XM_017020999
SEs	5292	PIM1	NC_000006.12	+	37170980	37171031	37170772	37170879	37171124	37171491	128;114	2;1	73;72	10;11	0.000266756	0.0212934	NM_001243186,NM_002648
SEs	84254	CAMKK1	NC_000017.11	-	3881604	3881648	3880349	3880434	3882527	3882564	16;19	2;12	8;16	0;0	0.000268675	0.0214258	XM_011524032
SEs	5494	PPM1A	NC_000014.9	+	60277312	60277365	60268292	60268435	60282683	60283537	1;0	1;11	5;1	2;0	0.000296297	0.0232219	XM_011536880	XM_011536881,XM_011536879,XM_011536872,XM_017021382
SEs	58493	INIP	NC_000009.12	-	112689526	112689617	112683925	112687633	112694130	112694233	235;311	45;52	234;224	14;11	0.000311749	0.0243277	NM_001329588,NM_021218,NM_001329589,NM_001329585,NM_001329590	NM_001329586
SEs	27434	POLM	NC_000007.14	-	44074397	44074530	44073782	44074025	44078739	44078811	17;7	0;3	4;1	7;6	0.000318922	0.024698	NM_013284,NM_001362683	NM_001284331
SEs	7091	TLE4	NC_000009.12	+	79649819	79649858	79612655	79612718	79650902	79650986	10;6	0;0	4;0	3;2	0.000320005	0.0247487	XM_011518969,XM_011518967,XM_011518970,XM_006717264,XM_011518958,XM_011518952,XM_011518954,XM_017015074,XM_006717268,XM_011518953
SEs	55283	MCOLN3	NC_000001.11	-	85025938	85026088	85022298	85022400	85026171	85026284	41;111	0;1	11;17	6;2	0.000334641	0.0257834	XM_011541742,NM_018298,XM_006710750,XM_005271003,NM_001253693,XM_011541739,XM_011541740
SEs	10772	SRSF10	NC_000001.11	-	23971337	23971439	23964346	23967723	23971849	23972012	98;98	99;117	50;43	163;101	0.000337722	0.025972	NM_001300937	NM_001191009,NM_001191007,NM_006625
SEs	58497	PRUNE1	NC_000001.11	+	151018556	151018669	151017811	151017904	151027232	151027327	73;111	6;12	18;25	0;0	0.000346463	0.0264951	XM_017001955,XM_017001957,XM_005245393	NM_001303243,NM_001303229,NM_001303242,NM_021222,XM_017001956
SEs	56155	TEX14	NC_000017.11	-	58615231	58615345	58613420	58613544	58616174	58616323	8;9	3;3	3;2	0;0	0.000356363	0.0271256	NM_001201457
SEs	55324	ABCF3	NC_000003.12	+	184187363	184187443	184186795	184186875	184187860	184187983	3;3	2;0	1;0	2;4	0.000360937	0.0273974	NM_001351300	NM_001351298,XM_024453624,NM_001351299,NM_018358
SEs	143570	XRRA1	NC_000011.10	-	74859157	74859283	74851988	74852082	74862980	74863021	6;4	0;1	1;1	1;1	0.000368798	0.0278908	XM_017017223,XM_011544768,XM_017017230,XM_017017228,XM_011544766,XM_011544767,XM_011544760,XM_017017226,XM_011544759,NM_001378157,NM_182969,XM_011544761,XM_011544758,XM_017017227,XM_011544765,XM_011544763,XM_005273770	NM_001378168,NM_001270381,XM_011544756,XM_017017222
SEs	6907	TBL1X	NC_000023.11	+	9653544	9653689	9640272	9640360	9654214	9654322	67;59	111;127	76;66	52;50	0.000372813	0.0280827	NM_005647,NM_001139466	NM_001139468,NM_001139467
SEs	2009	EML1	NC_000014.9	+	99914565	99914697	99914178	99914304	99917781	99917849	338;433	26;17	97;122	0;0	0.000378615	0.0284495	XM_011536540,NM_001375411,XM_005267397,XM_005267398,NM_004434,NM_001008707,XM_005267399,XM_011536541,XM_024449507	NM_001375412,XM_011536542
SEs	10054	UBA2	NC_000019.10	+	34430575	34430659	34430092	34430186	34433347	34433412	95;143	0;1	49;51	9;5	0.000433878	0.0317863	XM_017026134,XM_011526304,XM_005258404
SEs	55556	ENOSF1	NC_000018.10	-	677742	677872	675320	675402	678695	678737	140;184	10;16	73;61	1;0	0.00047642	0.0343807	XM_024451201,XM_024451208,XM_024451219,XM_024451220,XM_024451207,XM_024451200,NM_017512,NM_001318760,XM_024451217,XM_017025837,NM_001354067,XM_024451206,XM_024451215,XM_024451209,XM_024451212,XM_024451214,XM_024451213,XM_024451204,XM_024451216,XM_024451205,XM_024451210,NM_001354065,XM_024451218,XM_024451202,XM_024451203
SEs	29907	None	NC_000011.10	+	65035058	65035206	65034846	65034962	65035519	65035663	313;309	1;1	208;196	17;9	0.000482977	0.0347315	NM_013306,NM_147777
SEs	29800	ZDHHC1	NC_000016.10	-	67398572	67398731	67398211	67398324	67398819	67398944	76;69	3;1	21;19	4;7	0.000497369	0.0355792	XM_011523060,XM_024450247,XM_024450246,XM_024450245,XM_006721185,XM_024450248,NM_001323627,NM_013304
SEs	10227	MFSD10	NC_000004.12	-	2932599	2932758	2932350	2932512	2933105	2933209	599;501	0;0	155;101	13;6	0.000535732	0.0378937	NM_001120,NM_001146069,NM_001363679,XM_005247927,XM_024453871
SEs	163087	ZNF383	NC_000019.10	+	37219275	37219490	37218213	37218329	37219598	37219749	1;2	2;1	1;2	0;0	0.000579112	0.0406117	NM_001345949
SEs	7597	ZBTB25	NC_000014.9	-	64487113	64488057	64449105	64449638	64490360	64490540	331;469	7;11	143;91	11;11	0.000590857	0.0413646	XM_006720250	NM_001304508
SEs	3299	HSF4	NC_000016.10	+	67167460	67167599	67167119	67167222	67167823	67167947	11;18	0;0	2;1	2;1	0.000607804	0.0422533	NM_001374674,NM_001538
SEs	9786	KIAA0586	NC_000014.9	+	58459842	58460070	58458472	58458545	58460985	58461160	287;442	17;22	219;197	3;0	0.000687944	0.0471546	NM_001364700,NM_001329946,NM_001244192,NM_001329945,XM_024449784,XM_024449781,NM_001329944,XM_024449789,NM_001364701,XM_024449791,NM_001329947,NM_001244193,XM_024449788,XM_024449783,NM_001244189,XM_024449779,XM_024449782,NM_001329943,XM_024449785,NM_001244191,XM_024449780,NM_001244190,XM_024449787	NM_014749
SEs	58525	WIZ	NC_000019.10	-	15442675	15442748	15436805	15437129	15448102	15448367	6;4	3;3	1;1	0;0	0.000236981	0.0193887	XM_005260007,XM_005260006,XM_005260005,NM_001371589	XM_005260011,XM_005260008,NM_021241
SEs	5837	None	NC_000011.10	-	64753072	64753187	64751923	64752071	64753878	64754025	0;1	1;1	4;1	0;0	0.00023952	0.0195769	NM_005609,NM_001164716
SEs	51604	PIGT	NC_000020.11	+	45424495	45424579	45424215	45424381	45425573	45426241	1044;1267	15;17	443;393	29;39	0.000244895	0.0199177	NM_001184728,NM_015937,NM_001184730,NM_001184729
SEs	151525	WDSUB1	NC_000002.12	-	159259809	159259843	159256195	159256375	159275545	159275638	4;6	6;4	1;0	8;3	0.000250319	0.0202976	NM_001128213,NM_001330278,NM_001330280,NM_001330277,XM_017003481,NM_001128212,NM_001330274,NM_001330279,XM_024452733,NM_152528	NM_001307994
SEs	91775	NXPE3	NC_000003.12	+	101779682	101779900	101779210	101779324	101782109	101782290	89;88	46;25	87;59	8;6	0.000264559	0.0212006	NM_001348994	NM_001348992,NM_001348995,NM_001348993,NM_145037,NM_001348997
SEs	22832	CEP162	NC_000006.12	-	84219102	84219214	84215775	84215922	84221056	84221171	16;14	13;30	0;2	14;13	0.000319047	0.024698	XM_006715380,XM_017010484	XM_011535594,NM_001286206,NM_014895,XM_017010483,XM_005248674
SEs	6443	SGCB	NC_000004.12	-	52033430	52033640	52029677	52029863	52038226	52038299	334;412	21;22	227;184	2;1	0.000338613	0.0260161	NM_000232
SEs	84795	PYROXD2	NC_000010.11	-	98411174	98412737	98410938	98410958	98415008	98415080	10;6	1;2	7;2	0;0	0.000347781	0.0265711	XM_011540293
SEs	79154	DHRS11	NC_000017.11	+	36599971	36600037	36598920	36599050	36600161	36600804	3;1	0;0	41;2	11;2	0.000367747	0.0278371	NM_024308,XM_011525233,XM_005257658
SEs	3590	IL11RA	NC_000009.12	+	34660853	34660936	34660503	34660600	34661481	34661902	27;35	9;3	1;5	3;8	0.000383444	0.0287072	NM_001142784
SEs	1457	CSNK2A1	NC_000020.11	-	527932	528049	508450	508660	543671	543790	172;262	640;735	230;173	321;249	0.000410799	0.0303943	NM_001362770,NM_177559	NM_001362771,NM_001895
SEs	23552	CDK20	NC_000009.12	-	87970567	87970630	87969795	87969919	87970775	87970897	19;26	32;36	2;0	15;6	0.000412825	0.0305167	NM_001039803	NM_012119,XM_017014562,NM_178432,XM_017014561,NM_001170639,XM_017014564
SEs	2870	GRK6	NC_000005.10	+	177431994	177432107	177430871	177430967	177432232	177432310	855;738	13;10	245;190	13;38	0.000435619	0.0318806	NM_001004105,NM_002082,NM_001004106,XM_006714859,XM_024446032,NM_001364164	XM_011534537
SEs	286097	MICU3	NC_000008.11	+	17069687	17069719	17064083	17064237	17077782	17077861	17;31	10;4	17;17	0;0	0.000435942	0.0318806	XM_017013337,XM_006716328,NM_001349810,XM_011544508,XM_006716329,XM_017013338,XM_006716333,XM_006716330,XM_017013339,NM_181723,XM_005273477,XM_017013341,XM_024447135,XM_017013336,XM_017013343,XM_024447134,XM_024447133	XM_017013342,XM_017013340
SEs	54458	None	NC_000012.12	+	53442694	53442733	53441733	53441792	53443540	53443773	24;23	6;5	10;7	0;0	0.000461128	0.0334538	NM_001005354
SEs	6934	TCF7L2	NC_000010.11	+	113159919	113159992	113158666	113158717	113165554	113167678	31;49	9;15	5;1	7;6	0.000478059	0.0344686	NM_001349870,NM_001198525,NM_001198528,NM_030756,NM_001367943,NM_001198527,NM_001349871	NM_001198529,NM_001146284,NM_001363501
SEs	92211	CDHR1	NC_000010.11	+	84211000	84211165	84208728	84208881	84211647	84211715	32;60	12;14	11;10	1;0	0.000500593	0.0357475	XM_011540339,XM_011540337,XM_011540338,NM_033100,XM_011540340,NM_001171971
SEs	79783	SUGCT	NC_000007.14	+	40274512	40274656	40237634	40237726	40316759	40316855	93;101	43;54	68;78	14;7	0.000555159	0.0390991	XM_017012622,XM_011515525,XM_017012621,NM_024728,XM_011515530,XM_006715775,XM_011515526,NM_001193313,XM_011515528,NM_001193311	XM_011515529,NM_001193312,XM_011515527
SEs	26548	ITGB1BP2	NC_000023.11	+	71303626	71303697	71303460	71303516	71303811	71303911	4;11	0;1	1;3	2;2	0.00057861	0.0406112	NM_012278,NM_001303277
SEs	51531	TRMO	NC_000009.12	-	97916163	97916338	97913400	97913558	97922417	97922549	208;203	40;18	133;122	4;3	0.000647398	0.0445992	XM_011518776
SEs	84250	SLF1	NC_000005.10	+	94701917	94702027	94701694	94701771	94702522	94702576	2;4	2;5	2;5	0;1	0.000659535	0.0452831	XM_024446234
SEs	9107	MTMR6	NC_000013.11	-	25251648	25251775	25246221	25249492	25251852	25251984	151;352	1;8	76;97	13;17	6.27647e-07	0.000102498	NM_001385235,NM_001385232,NM_001385233,NM_004685,NM_001385234,NM_001385230,NM_001385231	NM_001385237,NM_001385238,NM_001385236
SEs	1729	DIAPH1	NC_000005.10	-	141588223	141588250	141587041	141587197	141618797	141619055	242;306	10;17	76;65	20;24	6.44701e-07	0.000105074	XM_024454384
SEs	9212	AURKB	NC_000017.11	-	8210176	8210249	8207737	8207840	8210529	8210575	1573;1762	316;297	526;444	208;202	1.19995e-06	0.00018456	NM_001284526,NM_001313953,NM_001313954,XM_017025310,NM_004217	NM_001313955,NM_001256834,NM_001313950
SEs	5792	PTPRF	NC_000001.11	+	43597747	43598053	43592456	43592601	43598719	43598913	683;524	14;12	111;110	16;14	1.40983e-06	0.000211292	NM_002840,XM_006710796,XM_011541873,XM_005271080,XM_017001942,XM_006710801,NM_130440,XM_011541872,XM_006710795,XM_006710798,XM_005271081,XM_011541871,XM_005271079,XM_006710797	NM_001329140,XM_017001945,XM_006710799,XM_017001943,XM_017001949,XM_017001944,XM_005271082,XM_006710800,NM_001329137,NM_001329139,NM_001329138,XM_017001946
SEs	114790	STK11IP	NC_000002.12	+	219606475	219606517	219606194	219606290	219606711	219606858	109;173	2;1	19;22	11;5	1.41775e-06	0.000212091	XM_011510529,XM_011510527,NM_052902,XM_011510526
SEs	11194	ABCB8	NC_000007.14	+	151034272	151034428	151028449	151028610	151034504	151034599	465;545	0;3	224;187	18;14	1.57602e-06	0.000233214	NM_001282291,NM_001282292,NM_001282293,NM_007188
SEs	409	ARRB2	NC_000017.11	+	4720392	4720472	4720215	4720299	4720945	4721497	317;374	4;7	119;110	20;15	1.59463e-06	0.000234697	NM_001257331,NM_001257330,NM_199004,NM_001257328,NM_001257329,NM_004313,NM_001330064
SEs	9138	ARHGEF1	NC_000019.10	+	41905174	41905261	41904948	41905036	41905759	41905827	354;355	18;14	94;88	19;25	1.83903e-06	0.000267783	NM_004706,NM_199002,NM_198977
SEs	92558	BICDL1	NC_000012.12	+	120072510	120072729	120071621	120071801	120080886	120081017	21;32	3;8	15;6	0;0	1.98732e-06	0.000285321	NM_001367886,XM_011539000,XM_011538999,NM_207311,XM_006719696,XM_006719694	XM_006719697
SEs	1629	DBT	NC_000001.11	-	100230732	100230914	100218625	100218747	100235435	100235511	233;295	4;3	86;113	16;12	2.09876e-06	0.000298706	XM_017000468,XM_005270545,NM_001918	XM_017000469
SEs	90799	CEP95	NC_000017.11	+	64519320	64519436	64514247	64514358	64522701	64522895	70;68	0;1	39;34	5;11	2.67573e-06	0.000369283	XM_011525458,XM_005257780,NM_138363,XM_006722166,NM_001316990,XM_017025288,XM_005257779,XM_017025287	XM_024451020
SEs	51735	RAPGEF6	NC_000005.10	-	131495552	131495660	131492581	131492785	131498442	131498607	150;254	0;0	86;75	13;8	2.73088e-06	0.000375917	NM_001164390,NM_001164389,NM_001164387,NM_016340,NM_001164386,NM_001164388
SEs	22900	CARD8	NC_000019.10	-	48242033	48242644	48240961	48241063	48255791	48255912	8;20	4;4	32;39	0;1	6.34534e-06	0.000796608	NM_001351789	NM_001351790,NM_001351786,NM_001351783,NM_001351784,NM_001351791,NM_001351787,NM_001351792,NM_001184902,NM_001351788,NM_001184900,NM_001351782,NM_001184904,NM_014959
SEs	22870	None	NC_000019.10	-	55241238	55241391	55240944	55241079	55241476	55241639	650;591	39;63	182;127	48;33	6.77013e-06	0.000847341	NM_014931
SEs	22900	CARD8	NC_000019.10	-	48242539	48242644	48240961	48241063	48255791	48256218	3;4	4;4	12;8	0;1	7.68929e-06	0.000949337	XM_024451423	XM_017026488
SEs	23598	PATZ1	NC_000022.11	-	31328786	31328859	31325803	31327309	31335691	31335863	73;85	342;477	59;74	112;103	8.65592e-06	0.00105596	NM_032052	NM_014323,NM_032050
SEs	11222	MRPL3	NC_000003.12	-	131498178	131498277	131489980	131490080	131500429	131500521	4284;5599	18;12	2543;2441	129;119	9.14108e-06	0.00111019	NM_007208
SEs	6576	SLC25A1	NC_000022.11	-	19177941	19178041	19177119	19177204	19178132	19178505	131;76	81;42	8;16	27;31	9.20739e-06	0.00111659	NM_001256534
SEs	10443	N4BP2L2	NC_000013.11	-	32527457	32527532	32522181	32522270	32538682	32539302	3;10	0;0	92;74	31;37	1.06168e-05	0.00126873	XM_024449307
SEs	9909	DENND4B	NC_000001.11	-	153942186	153942356	153941868	153942113	153942877	153943130	138;128	34;11	10;10	17;8	1.12618e-05	0.00133222	XM_011510222,XM_011510219,XM_005245679,NM_001367466,NM_014856	XM_011510220
SEs	23051	ZHX3	NC_000020.11	-	41238687	41238796	41178454	41185201	41268978	41269083	0;2	1;3	2;1	0;0	1.15837e-05	0.00136832		NM_001384318,NM_001384316,NM_001384315,NM_001384321
SEs	23396	PIP5K1C	NC_000019.10	-	3633436	3633520	3630182	3633169	3638883	3639016	42;36	19;22	11;8	28;23	1.21727e-05	0.00142558	NM_012398	NM_001195733
SEs	26164	MTG2	NC_000020.11	+	62193415	62193624	62183027	62183057	62195801	62195949	263;231	46;41	295;223	17;8	1.30575e-05	0.00151621	NM_001384348,NM_015666	NM_001384347
SEs	26088	GGA1	NC_000022.11	+	37613023	37613191	37608959	37609154	37614189	37614274	25;46	8;5	8;11	0;0	1.54685e-05	0.00176124	XM_006724229
SEs	146705	TEPSIN	NC_000017.11	-	81238513	81238873	81238001	81238159	81238985	81239052	18;7	1;0	3;8	9;2	1.57253e-05	0.00178304
SEs	27125	AFF4	NC_000005.10	-	132937648	132937740	132937066	132937193	132963258	132963343	21;23	67;54	28;38	19;24	1.63819e-05	0.00183968	XM_005271963
SEs	79682	CENPU	NC_000004.12	-	184702088	184702136	184697646	184697803	184710071	184710180	16;21	0;0	14;7	6;3	2.62754e-05	0.00281941	NM_024629,XM_005263218
SEs	6451	SH3BGRL	NC_000023.11	+	81237117	81237280	81202436	81202576	81276983	81277169	7;10	2;5	22;21	0;0	2.64119e-05	0.00283036	XM_011531014
SEs	10208	USPL1	NC_000013.11	+	30621072	30621239	30617887	30618056	30621763	30621892	215;214	77;104	159;143	13;24	2.7935e-05	0.00296643	XM_017020314
SEs	5465	PPARA	NC_000022.11	+	46219811	46220014	46218262	46218401	46231791	46232239	64;97	5;16	70;46	0;1	2.96183e-05	0.00312897	XM_005261656,NM_001393945,XM_011530240,NM_001001929,NM_001393943,NM_001393941,XM_011530239,NM_005036,NM_001001928,NM_001393942,NM_001362873,XM_011530242,NM_001362872,NM_001393944	NM_001393946,XM_024452253
SEs	60313	GPBP1L1	NC_000001.11	-	45685575	45685620	45660183	45661225	45686411	45686533	232;250	74;63	108;100	10;5	3.12549e-05	0.00327653	NM_021639,XM_017002019
SEs	1488	CTBP2	NC_000010.11	-	125074742	125074843	125003337	125003492	125110989	125111093	9;7	6;12	0;0	10;11	3.43986e-05	0.00357863	XM_011539351,XM_011539353	NM_001321012,XM_017015756,XM_005269561,XM_005269564,XM_005269567,XM_005269568,NM_001290215,XM_017015757,XM_011539358,XM_011539357,NM_001083914,XM_006717642,NM_001329
SEs	100885850	PTGES3L-AARSD1	NC_000017.11	-	42956203	42956320	42955841	42955972	42956403	42956560	995;1155	15;8	227;246	21;20	3.54872e-05	0.00367789	NM_025267,NM_001136042
SEs	83461	CDCA3	NC_000012.12	-	6850832	6851009	6850466	6850596	6851221	6851286	923;895	43;37	399;277	46;54	3.58659e-05	0.00370776	NM_031299,NM_001297603,NM_001297602,NM_001297604	NM_001331019
SEs	8678	BECN1	NC_000017.11	-	42818543	42818680	42818220	42818415	42819547	42819609	1052;1215	16;19	368;314	47;18	3.76365e-05	0.00387127	XM_011525421,XM_017025262,NM_001313999,XM_017025264,XM_005257759,NM_001313998,NM_003766,XM_005257760,XM_017025263	NM_001314000
SEs	83862	TMEM120A	NC_000007.14	-	75987537	75987602	75987359	75987428	75987717	75987810	101;100	32;34	24;15	26;21	4.45306e-05	0.00450273	NM_001317803,NM_031925,XM_024446953	NM_001363462
SEs	348013	TMEM255B	NC_000013.11	+	113795147	113795237	113769097	113769160	113799338	113799419	8;3	2;3	0;0	1;1	4.80749e-05	0.00482391	NM_001348663,XM_005272415,XM_005272413,NM_182614,XM_017020559,XM_017020558,XM_024449345	XM_006719986
SEs	10625	IVNS1ABP	NC_000001.11	-	185306484	185306625	185305514	185305643	185307013	185307139	241;236	285;391	55;43	200;175	5.64447e-05	0.00556163	XM_017000084	XM_011509080,XM_011509079
SEs	91624	NEXN	NC_000001.11	+	77917565	77917757	77916054	77916133	77917959	77918038	5;14	32;44	11;12	5;2	6.54236e-05	0.00632919	NM_144573,XM_005271327,XM_005271325,XM_005271323,XM_005271322	XM_005271324,XM_005271326,NM_001172309
SEs	57496	MRTFB	NC_000016.10	+	14148666	14148729	14140543	14140760	14149285	14153236	3;0	3;3	4;4	1;0	6.74396e-05	0.00648139	NM_001365420,NM_001365418,NM_001365419,NM_001365421,NM_001365417
SEs	494115	RBMXL1	NC_000001.11	-	88988251	88988351	88979455	88984066	88992584	88992629	176;122	28;39	43;56	2;1	8.06613e-05	0.00755718	NM_001162536	NM_019610
SEs	51389	RWDD1	NC_000006.12	+	116572857	116572985	116571503	116571655	116574057	116574171	190;221	195;255	50;54	146;143	8.63881e-05	0.00807527	NM_016104	NM_001007464
SEs	115557	ARHGEF25	NC_000012.12	+	57614515	57614605	57614330	57614400	57614688	57614781	280;419	6;7	59;50	9;10	0.000103355	0.00943533	NM_182947,NM_001111270	NM_001347933
SEs	8725	URI1	NC_000019.10	+	29971192	29971227	29942238	29942664	30005360	30005452	33;28	10;10	19;11	1;0	0.00010518	0.00958064	NM_003796
SEs	4126	MANBA	NC_000004.12	-	102753822	102753995	102726588	102726683	102760717	102760807	76;80	12;14	77;62	1;2	0.000113703	0.0102883	XM_017008203
SEs	25911	DPCD	NC_000010.11	+	101605139	101605212	101601202	101601336	101608866	101608937	49;44	11;14	10;25	1;0	0.000126722	0.0112797	NM_001329744
SEs	254956	MORN5	NC_000009.12	+	122169644	122169756	122166767	122166915	122174495	122174627	2;3	1;0	2;0	5;2	0.000152103	0.013237	NM_198469	NM_001286828
SEs	7804	LRP8	NC_000001.11	-	53272603	53272642	53271226	53271346	53275630	53275753	41;47	13;33	2;3	6;13	0.000156094	0.0135126	XM_005271173,XM_006710882,XM_005271174,XM_017002266,XM_017002268,XM_011542096,XM_006710881,XM_011542094,XM_011542095	XM_017002267,NM_001018054,NM_017522,XM_005271175,XM_017002265,NM_004631
SEs	55596	ZCCHC8	NC_000012.12	-	122482634	122482695	122481944	122482087	122489385	122489463	241;226	2;2	101;90	10;13	0.000194668	0.0163703	NM_001350938,XM_017019606,NM_001350936,NM_017612,NM_001350937	XM_024449044,NM_001350935
SEs	23033	DOP1A	NC_000006.12	+	83096730	83096823	83067670	83067779	83096924	83097115	43;52	16;4	30;23	1;0	0.000195423	0.0164146	NM_001385860,NM_001199942,XM_017010572,XM_017010571,NM_015018,XM_017010574,XM_017010559,XM_011535619,XM_017010570,XM_017010573	NM_001385864,NM_001385861,NM_001385865,XM_017010560,XM_017010562,NM_001385863
SEs	1033	CDKN3	NC_000014.9	+	54399893	54399976	54396872	54397077	54401523	54401579	325;413	53;71	284;226	15;11	0.000203869	0.0170715	XM_024449458
SEs	254251	LCORL	NC_000004.12	-	17873387	17878213	17841186	17845901	17886067	17886161	286;517	50;83	266;143	9;7	0.000206913	0.0172384	NM_001394446
SEs	4660	PPP1R12B	NC_000001.11	+	202445045	202445228	202442446	202442572	202448988	202449171	36;44	12;21	33;30	3;1	0.000232083	0.0190259	XM_017001343,XM_017001345,XM_017001342,NM_001331029	XM_017001348,XM_017001347,NM_002481,XM_017001350,XM_017001346
SEs	23048	FNBP1	NC_000009.12	-	129923843	129923996	129908889	129908999	129924959	129925157	276;325	2;2	99;73	41;44	0	0	XM_017014488,XM_005251827,XM_005251828,XM_005251825,XM_005251815,XM_024447457,XM_005251826	XM_005251832,XM_017014492,XM_005251824,XM_011518399,XM_005251822,XM_017014491,XM_005251830,XM_011518401,XM_005251821,XM_005251834,XM_005251831,XM_011518402,XM_005251833,NM_001363755,XM_017014494,XM_005251823,XM_005251820,XM_017014489,XM_006717016,XM_017014490,NM_015033,XM_017014493,XM_011518400,XM_017014487
SEs	23048	FNBP1	NC_000009.12	-	129923843	129924026	129908889	129908999	129924959	129925157	320;414	2;2	112;89	41;44	0	0	XM_017014492,XM_005251824,XM_011518399,XM_005251822,XM_011518401,XM_005251821,XM_011518402,XM_005251823,XM_005251820,NM_015033,XM_011518400	XM_005251832,XM_017014488,XM_005251827,XM_017014491,XM_005251830,XM_005251834,XM_005251831,XM_005251833,NM_001363755,XM_017014494,XM_005251828,XM_017014489,XM_006717016,XM_005251825,XM_017014490,XM_005251815,XM_024447457,XM_005251826,XM_017014493,XM_017014487
SEs	55635	DEPDC1	NC_000001.11	-	68482045	68482897	68481439	68481612	68483949	68484090	2439;4211	201;377	711;626	396;337	0	0	NM_001114120	NM_017779
SEs	26001	RNF167	NC_000017.11	+	4940486	4940726	4940267	4940360	4941076	4941157	1470;1775	16;29	740;685	84;78	0	0	NM_001370304,NM_001320365,NM_001320361,NM_001370308	NM_001320357,NM_001320364,NM_001370313,NM_001320363,NM_015528,NM_001370307
SEs	22908	SACM1L	NC_000003.12	+	45706779	45706907	45705134	45705209	45709497	45709647	455;918	7;5	152;123	55;48	0	0	NM_001319071,NM_001319073,NM_014016	XM_011533500,NM_001319072
SEs	339123	JMJD8	NC_000016.10	-	682952	683087	681669	682874	683321	683441	657;694	43;58	174;163	96;85	0	0	NM_001005920,NM_001323920	NM_001323919,NM_001323922,NM_001323918
SEs	7402	UTRN	NC_000006.12	+	144827347	144827386	144820881	144821018	144827610	144827676	157;223	11;13	26;23	39;24	0	0	XM_024446536,NM_001375323,XM_005267133,XM_005267130,XM_011536102,NM_007124,XM_011536101,XM_005267127,XM_017011243,XM_006715560	XM_017011244
SEs	55791	LRIF1	NC_000001.11	-	110951287	110952815	110949850	110950123	110963620	110963922	861;1116	144;153	213;133	328;279	0	0	NM_018372	NM_001006945
SEs	153328	SLC25A48	NC_000005.10	+	135880772	135880910	135879967	135880097	135883061	135883450	3;4	3;11	1;2	0;0	4.44089e-16	3.43453e-13	XM_017009091,XM_006714544,NM_001349345	XM_006714546,XM_005271903
SEs	94121	SYTL4	NC_000023.11	-	100731417	100731505	100701927	100702107	100732003	100732121	4;1	5;8	2;1	0;0	3.80806e-14	2.29545e-11	NM_001370163,NM_001370165,NM_001370162,NM_001370167,NM_001370160	NM_001370166,NM_001370164,XM_017029968,NM_001370168,NM_001370161,NM_001129896
SEs	83989	FAM172A	NC_000005.10	-	94056686	94057203	94053125	94053227	94074645	94074729	36;17	34;43	62;96	4;11	1.72418e-13	9.81571e-11	XM_017009952	XM_011543672,XM_011543673
SEs	7697	None	NC_000007.14	+	64814917	64815044	64794427	64794571	64831450	64833680	159;134	35;31	127;104	0;2	3.77498e-12	1.70038e-09	NM_001367572,NM_001271640,NM_001271639,NM_001160183,NM_006524,NM_001367575,NM_001271638,NM_001367577,NM_001367574,NM_001271637	NM_001367573,NM_001367576,NM_001271649
SEs	10054	UBA2	NC_000019.10	+	34430092	34430186	34428175	34428570	34433347	34433412	45;82	0;0	41;32	15;10	2.347e-11	9.0757e-09	XM_017026134,XM_011526304,XM_005258404
SEs	8086	AAAS	NC_000012.12	-	53307844	53307971	53307455	53307713	53308051	53308133	533;615	44;55	158;138	63;47	3.86884e-11	1.44165e-08	XM_011538778,XM_011538780
SEs	8890	EIF2B4	NC_000002.12	-	27368024	27368113	27367456	27367559	27368371	27368463	9;17	1;0	0;2	6;6	4.06873e-11	1.50928e-08	NM_001318969,XM_011533147	NM_001318965,NM_001318967,NM_001318968,XM_006712132,NM_015636,NM_001318966,NM_001034116,NM_172195
SEs	55656	INTS8	NC_000008.11	+	94876073	94876147	94873373	94873477	94876220	94876285	344;525	4;7	141;123	33;18	4.83551e-11	1.76182e-08	XM_017013617,XM_017013619,XM_017013618,XM_017013616,NM_017864
SEs	10739	RFPL2	NC_000022.11	-	32196090	32196204	32194344	32194398	32202332	32203761	0;1	1;5	1;2	0;0	4.88153e-11	1.77072e-08
SEs	10018	BCL2L11	NC_000002.12	+	111142312	111142391	111124049	111124139	111144487	111144520	0;1	1;5	3;1	0;0	2.16657e-10	7.3092e-08	NM_001204113
SEs	131601	TPRA1	NC_000003.12	-	127576820	127576893	127576616	127576696	127576989	127577076	336;394	35;36	119;93	47;47	3.89831e-10	1.25167e-07	NM_001353002,NM_001353004,NM_001353007,NM_001136053,XM_006713496,NM_001142646,NM_001353001,NM_001353005,NM_001353003,NM_001353006
SEs	171017	ZNF384	NC_000012.12	-	6678662	6678710	6678126	6678460	6678945	6679183	190;275	184;253	29;23	123;75	4.88369e-10	1.53985e-07	NM_001385776,NM_001385780,NM_001385754,NM_001385777,NM_001135734,NM_001385765,NM_001385740,NM_001385739,NM_001385746,NM_001385756,NM_001385783,NM_001385771,NM_001385786,NM_133476,NM_001385773,NM_001385766,NM_001385782,NM_001385747,XM_011520919,NM_001385757,NM_001385743,NM_001385751,NM_001385767,NM_001385774,NM_001385764,NM_001385775,NM_001385753,NM_001385750,NM_001385745,NM_001385785,XM_011520917…	NM_001385748,NM_001385760,XM_011520922,NM_001385761,NM_001385758,NM_001385749,NM_001385770,NM_001385759,NM_001385787,NM_001385794,NM_001385795,NM_001385741,NM_001385801,NM_001385788,NM_001385789,NM_001385768,NM_001385790,XM_017018954,NM_001385793,NM_001385791,NM_001385792,NM_001385742,NM_001385769
SEs	169714	QSOX2	NC_000009.12	-	136223762	136223853	136219029	136219164	136224006	136224112	300;398	9;6	167;144	29;31	5.12765e-10	1.60443e-07	NM_181701
SEs	8086	AAAS	NC_000012.12	-	53307844	53307929	53307459	53307713	53308051	53308133	1035;1284	44;55	289;269	63;47	7.93725e-10	2.37477e-07	NM_015665,NM_001173466
SEs	5705	PSMC5	NC_000017.11	+	63830132	63830189	63829851	63829949	63830270	63830501	2966;3744	31;43	1342;1165	136;88	1.25235e-09	3.56479e-07	NM_001199163,NM_002805
SEs	3065	HDAC1	NC_000001.11	+	32329067	32329160	32327535	32327677	32330577	32330686	4616;5783	91;103	2112;1850	201;153	1.46842e-09	4.16539e-07	XM_011541309,NM_004964
SEs	2678	GGT1	NC_000022.11	+	24608989	24609231	24607953	24608023	24609964	24610033	6;5	5;6	6;1	0;0	3.07014e-09	8.1452e-07	NM_013421	NM_001288833,NM_013430
SEs	347902	AMIGO2	NC_000012.12	-	47079146	47079248	47076599	47079065	47079461	47079951	2;3	7;2	4;2	0;0	5.97012e-09	1.49215e-06	NM_001143668
SEs	6821	SUOX	NC_000012.12	+	55999332	55999458	55997614	55997723	56001885	56001948	9;13	3;9	16;7	0;0	8.71424e-09	2.07068e-06	XM_017019905	XM_024449167
SEs	8611	PLPP1	NC_000005.10	-	55475298	55475450	55467868	55468149	55534571	55534964	95;140	18;23	141;128	1;2	9.9046e-09	2.33324e-06	NM_003711	NM_176895
SEs	3661	IRF3	NC_000019.10	-	49661947	49662328	49659571	49659833	49662424	49662617	1160;1160	11;8	431;339	24;27	1.11775e-08	2.61805e-06	XM_024451494,XM_024451492,XM_024451493,NM_001197123,NM_001197125,NM_001571,XM_024451495,XM_006723197,XM_006723200,NM_001197122,XM_017026766,XM_006723201,XM_024451496,XM_024451497,XM_024451498,NM_001197126,XM_006723198,XM_017026767	NM_001197124,NM_001197128,NM_001197127
SEs	9733	SART3	NC_000012.12	-	108542769	108542851	108538933	108539089	108545138	108545323	3;7	0;0	8;3	5;5	2.79886e-08	6.15142e-06	XM_024449284	XM_005269241,NM_014706
SEs	55288	RHOT1	NC_000017.11	+	32160006	32160307	32142531	32142729	32171042	32171101	17;28	58;59	54;47	24;21	4.13589e-08	8.78384e-06	XM_017024825
SEs	11273	ATXN2L	NC_000016.10	+	28836325	28836490	28835932	28836122	28836727	28837232	192;174	265;316	185;205	114;104	6.56245e-08	1.35172e-05	NM_001387173,NM_001387174	NM_001387196,NM_001387199,NM_001387195,NM_001387176,NM_148415,NM_001387193,NM_001387189,NM_001387202,NM_001387192,NM_001387185,NM_001387194,NM_001387170
SEs	4841	NONO	NC_000023.11	+	71284983	71285097	71283634	71283721	71290628	71290791	275;372	486;531	281;238	172;147	7.85139e-08	1.58534e-05	NM_001145408	NM_001145409,NM_007363
SEs	7866	IFRD2	NC_000003.12	-	50289446	50289628	50288799	50288937	50289711	50289762	1341;1215	82;127	433;333	94;86	2.6669e-07	4.81564e-05	NM_006764
SEs	641339	ZNF674	NC_000023.11	-	46522936	46523088	46499375	46501335	46528334	46528418	18;9	6;4	11;4	0;0	2.73672e-07	4.93084e-05	XM_011543945
SEs	8814	CDKL1	NC_000014.9	-	50332261	50332432	50329403	50330181	50334564	50334621	23;31	22;21	17;11	1;0	2.76509e-07	4.97103e-05	XM_011537276,XM_005268160
SEs	80144	FRAS1	NC_000004.12	+	78466207	78466435	78464442	78464583	78469977	78470091	40;43	17;33	18;18	0;1	4.19002e-07	7.2467e-05	NM_025074
SEs	10585	POMT1	NC_000009.12	+	131508910	131509022	131506402	131506453	131510259	131510415	62;96	1;0	53;46	10;8	8.7875e-07	0.000138804	XM_011518143,XM_011518142,NM_001136114,NM_001353193,NM_007171,XM_024447380,NM_001353194,NM_001077365,NM_001353196,NM_001136113,XM_011518140,NM_001374693,NM_001353198,XM_006716932,NM_001353199,NM_001374690,XM_017014205,NM_001077366,NM_001353197,NM_001374689,XM_011518141,NM_001353200,NM_001353195,XM_011518145
SEs	9486	CHST10	NC_000002.12	-	100407446	100407706	100406575	100406707	100408542	100408660	8;11	4;8	23;17	0;1	8.96078e-07	0.000140997	XM_017005383,XM_017005382,XM_017005381	XM_011512210,XM_017005380,XM_011512211
SEs	3275	PRMT2	NC_000021.9	+	46658744	46658920	46649574	46649739	46663382	46663554	619;653	40;45	315;263	64;57	9.9183e-07	0.00015517	XM_005261111,NM_001535,NM_206962	XM_006723998,NM_001242864,NM_001286676
SEs	84224	NBPF3	NC_000001.11	+	21466086	21466156	21444947	21445219	21468687	21468897	23;30	29;15	5;1	0;0	1.05642e-06	0.000164334	NM_001377491,NM_001377496,NM_001377492,XM_017002501,NM_001377493,NM_001330381,NM_001377495,XM_017002502,NM_001377494	XM_006710957,XM_006710959,XM_011542281,NM_032264,XM_024450190,NM_001256416
SEs	93210	PGAP3	NC_000017.11	-	39673513	39673650	39671121	39672866	39673992	39674054	43;44	1;1	22;3	9;6	1.16881e-06	0.000180448	NM_001291726,NM_033419,XM_011525480,XM_011525481,NM_001291728	NM_001291730,NM_001291732
SEs	7675	ZNF121	NC_000019.10	-	9567647	9567705	9560328	9567109	9568094	9568175	5;17	99;137	50;44	101;94	1.29235e-06	0.000195471	NM_001308269	NM_001008727
SEs	254048	UBN2	NC_000007.14	+	139282004	139282055	139279317	139279360	139283023	139284574	64;93	8;10	19;19	21;12	1.30901e-06	0.000197627	XM_011516003,XM_005250249,XM_024446704,NM_173569,XM_006715916	XM_011516002
SEs	92558	BICDL1	NC_000012.12	+	120074442	120074586	120071621	120071801	120080886	120081017	15;21	3;8	2;3	0;0	1.31887e-06	0.000198384	NM_001367886,XM_011539000,XM_011538999,XM_006719694	XM_006719697,NM_207311,XM_006719696
SEs	146909	KIF18B	NC_000017.11	-	44934830	44934935	44934232	44934430	44935258	44935416	210;278	5;10	103;86	25;14	2.17767e-06	0.000308864	XM_011524389,XM_011524385,XM_011524388,XM_011524391,NM_001265577,XM_011524387,XM_011524386,NM_001264573	XM_011524390
SEs	286257	PAXX	NC_000009.12	+	136992639	136992700	136992421	136992562	136993052	136993243	66;32	10;7	10;4	13;9	2.29642e-06	0.000323468	NM_001329678,NM_183241
SEs	63922	CHTF18	NC_000016.10	+	792223	792347	791146	791370	792438	792590	113;66	7;6	13;11	8;9	2.34727e-06	0.000329498	XM_011522573
SEs	22900	CARD8	NC_000019.10	-	48242539	48242644	48240961	48241063	48249750	48249847	5;4	46;31	13;9	8;6	2.54778e-06	0.000352217	XM_006723096,XM_017026483,XM_006723092,XM_011526643,XM_011526641,XM_024451423	XM_011526647,XM_011526648,NM_001184903,XM_017026484,NM_001351790,NM_001351786,XM_024451421,XM_017026488,NM_001184901,NM_001351784,NM_001351791,XM_006723104,NM_001351787,NM_001351789,XM_011526646,XM_017026492,XM_006723110,NM_001351792,XM_024451422,XM_006723106,XM_017026498,XM_006723093,XM_006723109,NM_001184902,NM_001351788,NM_001184900,XM_006723097,XM_006723102,NM_001351782,XM_024451425,XM_017026…
SEs	122809	SOCS4	NC_000014.9	+	55031803	55031991	55027130	55027471	55042951	55049489	79;90	68;39	94;98	14;6	2.73756e-06	0.000375917	XM_011536425	XM_011536426
SEs	26168	SENP3	NC_000017.11	+	7570680	7570764	7570355	7570493	7571372	7571969	1380;1897	14;5	819;742	63;41	3.25718e-06	0.000437021	NM_015670
SEs	84224	NBPF3	NC_000001.11	+	21465734	21465817	21444947	21445219	21466086	21466156	58;46	27;38	50;32	5;2	3.66163e-06	0.00048651	NM_001377492,XM_017002501,NM_001377494	NM_001377491,NM_001377496,NM_001377493,NM_001330381,NM_001377495,XM_017002502
SEs	92667	MGME1	NC_000020.11	+	17972706	17972751	17969800	17970370	17975683	17975903	82;97	375;422	10;4	218;188	3.92951e-06	0.000520714	XM_011529394,NM_001310338,XM_005260867,XM_006723663	XM_017028127,XM_017028128,XM_005260870,NM_052865
SEs	9001	HAP1	NC_000017.11	-	41727761	41727836	41727052	41727144	41728200	41728331	16;18	11;10	1;0	8;3	4.37012e-06	0.000572298	NM_177977	NM_001079871,NM_001367461,NM_001367460,NM_001079870,NM_001367459,NM_001367462
SEs	153328	SLC25A48	NC_000005.10	+	135871460	135871718	135852562	135852821	135888031	135888603	58;44	9;4	14;16	0;0	4.55187e-06	0.000591375	XM_006714550,XM_011543199
SEs	55095	SAMD4B	NC_000019.10	+	39355054	39355150	39342420	39342576	39356688	39357089	31;56	0;0	18;23	9;4	4.65393e-06	0.000603678	NM_001384578,NM_001384576,NM_001384565,NM_001384585,NM_001384590,NM_001384582,NM_001384580,NM_001384587	NM_001384573,NM_001384569,NM_001384581,NM_001384568,NM_001384595,NM_001303614,NM_001384570,NM_001384574,NM_001384592,NM_001384584,NM_001384594,NM_001384575,NM_001384577,NM_001384588,NM_001384586,NM_001384593,NM_018028,NM_001384583,NM_001384591,NM_001384571,NM_001384589,NM_001384566
SEs	1760	DMPK	NC_000019.10	-	45771349	45771396	45769716	45770640	45771567	45771665	40;48	16;17	3;4	12;10	5.79659e-06	0.000734465	NM_001288764,NM_001288765,NM_001081560,NM_001081562,NM_004409	NM_001288766
SEs	79811	SLTM	NC_000015.10	-	58912562	58912610	58901259	58901287	58916934	58916999	141;154	32;53	129;88	5;7	7.3717e-06	0.000914258	XM_017022579,NM_024755,XM_017022576,XM_017022580,NM_001013843,XM_024450055	XM_006720690,XM_006720686,XM_011522031,XM_017022578
SEs	64080	RBKS	NC_000002.12	-	27869771	27870890	27858438	27858571	27890256	27890387	22;31	11;6	85;48	0;2	8.9028e-06	0.00108446	NM_001287580	NM_022128
SEs	8193	DPF1	NC_000019.10	-	38217459	38217591	38216139	38216259	38217797	38217876	150;162	0;2	77;61	14;5	1.07842e-05	0.00128499	XM_011527357,NM_001135156,XM_005259289,NM_001289978,XM_011527356,XM_024451731,XM_011527358,XM_006723408,XM_006723407,XM_005259292,NM_001135155,NM_001363579	NM_004647
SEs	55193	PBRM1	NC_000003.12	-	52554723	52554879	52550746	52550817	52561766	52561968	423;531	72;86	221;158	10;6	1.20135e-05	0.00141097	XM_017006742,NM_001394868,XM_011533902,XM_017006730,XM_017006746,XM_017006758,NM_001350075,XM_017006727,XM_017006731,XM_005265280,XM_017006743,XM_024453619,XM_017006736,XM_017006728,XM_017006748,XM_017006745,XM_017006737,XM_017006740,XM_017006759,XM_017006755,XM_024453618,XM_017006735,XM_017006750,NM_018313,XM_017006734,XM_011533900,NM_001394867,XM_011533903,XM_017006753,XM_017006741,XM_017006751…	NM_001366071,NM_001366074,NM_001350076,XM_017006752,NM_181042,NM_001394875,NM_001394878,NM_001366072,NM_001350078,XM_017006754,NM_001366070,XM_017006764,NM_001394871,NM_001394877,NM_001350079,NM_001366076,NM_001366075,NM_001350074,NM_001366073,NM_001350077
SEs	10180	RBM6	NC_000003.12	+	49975322	49975392	49962575	49962685	50054334	50054395	2;3	1;0	1;0	2;2	1.22299e-05	0.00142847	XM_017005496,NM_001349190,XM_005264785,XM_024453288,NM_001349193,XM_017005501,NM_005777,XM_005264784,XM_017005500,NM_001349192,XM_006712916,NM_001349191	NM_001167582,NM_001349194,XM_017005502
SEs	10302	SNAPC5	NC_000015.10	-	66495329	66495419	66493467	66494552	66497641	66497762	394;519	73;108	343;255	19;17	1.3022e-05	0.00151422	NM_001329615	NM_001329613
SEs	5359	PLSCR1	NC_000003.12	-	146536539	146536565	146533469	146533550	146544466	146544805	229;257	66;62	119;93	7;5	1.31332e-05	0.00152284	XM_005247538,XM_017006629,XM_011512906
SEs	6871	TADA2A	NC_000017.11	+	37437737	37437958	37423508	37423615	37440504	37440662	5;4	5;1	4;1	0;0	1.4398e-05	0.00164621	XM_017024985,XM_006722044	NM_001166105,NM_001488,XM_017024981,XM_017024986,XM_017024982,NM_001291918,NM_133439,XM_017024984,XM_017024983
SEs	112840	WDR89	NC_000014.9	-	63641298	63641490	63597038	63599973	63641803	63641871	36;40	0;0	28;22	4;6	1.99956e-05	0.00220622	NM_001382426	NM_001008726,NM_001382429,NM_001382423,NM_001382424,NM_001382428,NM_001382425,NM_080666,NM_001382427
SEs	22908	SACM1L	NC_000003.12	+	45690347	45690387	45689395	45689497	45703437	45703535	24;12	159;293	23;23	57;48	2.1161e-05	0.00232229	NM_001319073	NM_001319071,NM_014016,NM_001319072
SEs	6284	S100A13	NC_000001.11	-	153628120	153628237	153627482	153627598	153631010	153631111	26;45	56;65	3;1	34;22	2.26069e-05	0.00246776	XM_011509862	XM_017002034
SEs	64834	ELOVL1	NC_000001.11	-	43364737	43364794	43363400	43364137	43365563	43365623	0;1	2;1	1;1	0;0	2.59355e-05	0.00279391	NM_001256402,NM_022821,NM_001256401,NM_001256399
SEs	92335	STRADA	NC_000017.11	-	63726637	63726695	63714005	63714108	63728333	63728413	54;63	76;106	90;75	36;46	2.88071e-05	0.00305508	XM_005257801,XM_005257803,XM_011525466,NM_001003788,NM_001363791,NM_001363788,NM_001003787	NM_001363787,XM_017025314,NM_001165969
SEs	23505	TMEM131	NC_000002.12	-	97766113	97766263	97762034	97762200	97766477	97766602	416;510	0;1	138;110	17;6	3.12032e-05	0.00327529	XM_005263911,XM_005263912,XM_005263909,XM_011510869,NM_015348,XM_005263910
SEs	54039	PCBP3	NC_000021.9	+	45755416	45755452	45735391	45735429	45849960	45850095	1;2	8;12	4;1	1;0	3.47455e-05	0.00360557	NM_001384156,NM_001348239,NM_001348241,NM_001382284,NM_001382288,NM_001382276,NM_001348242,NM_001348240	XM_024452090,XM_024452088,NM_001382287,NM_001382285,XM_024452086,XM_024452091,NM_001382286,XM_024452087
SEs	84326	METTL26	NC_000016.10	-	634888	634956	634718	634797	635280	635340	635;744	171;164	158;148	97;76	3.66507e-05	0.00377935	NM_032366	XM_011522713,NM_001040162,XM_011522714,NM_001040160
SEs	10042	HMGXB4	NC_000022.11	+	35262322	35262421	35257492	35257557	35263077	35263226	232;273	91;124	227;189	40;29	4.28688e-05	0.00436	NM_001003681	NM_001362972
SEs	10657	KHDRBS1	NC_000001.11	+	32038551	32038619	32036909	32037043	32042526	32043877	3;3	7;3	5;5	0;1	4.53622e-05	0.00457411	NM_001271878,NM_006559
SEs	57493	None	NC_000003.12	-	125014712	125015012	125012622	125013990	125019261	125019597	99;127	9;30	46;21	1;0	5.04707e-05	0.00503963	XM_005247666	NM_020733
SEs	23315	SLC9A8	NC_000020.11	+	49850809	49850844	49849578	49849680	49855437	49855581	66;55	14;10	12;16	15;14	5.20288e-05	0.00517003	NM_015266,XM_006723756	XM_017027755,XM_011528745,XM_011528742,XM_011528739,NM_001260491,XM_011528738,XM_017027756,XM_011528737,XM_011528740,XM_017027754,XM_011528741,XM_011528736
SEs	57088	PLSCR4	NC_000003.12	-	146250556	146250637	146222064	146222092	146250959	146251125	9;5	11;9	0;0	10;2	5.27441e-05	0.00523476	XM_005247654,XM_017006921
SEs	123355	LRRC28	NC_000015.10	+	99276575	99276616	99255897	99256125	99287256	99287294	172;237	38;58	116;107	6;6	6.68689e-05	0.00643409	XM_006720389,NM_001321677,XM_011521221,XM_017021914,NM_001321675,XM_011521218,NM_001321676,NM_144598,XM_011521220,NM_001284400	NM_001321680,NM_001321679
SEs	51441	YTHDF2	NC_000001.11	+	28742402	28743986	28738258	28738338	28768928	28769775	21843;26265	70;39	14325;12192	121;112	6.81985e-05	0.006539	NM_001172828,NM_016258,NM_001173128
SEs	114987	WDR31	NC_000009.12	-	113336287	113336440	113331906	113332050	113340216	113340275	3;10	0;0	13;2	5;1	7.12837e-05	0.00679508	NM_145241,NM_001012361,NM_001006615
SEs	55815	TSNAXIP1	NC_000016.10	+	67824582	67824779	67821098	67821225	67825136	67825272	4;12	5;2	2;3	0;0	7.46672e-05	0.00708466	NM_001288990,XM_011523230,XM_011523236,NM_001288991,XM_017023449,XM_011523233,XM_017023447,XM_005256049,NM_018430,XM_011523232,XM_024450352,XM_011523234,XM_011523240,XM_011523231,XM_017023453,NM_001288993,XM_011523241,XM_017023450,XM_017023445,XM_011523235,XM_017023451	XM_011523239,XM_024450353,XM_024450351,XM_011523243
SEs	136051	ZNF786	NC_000007.14	-	149080590	149080717	149074385	149074538	149090622	149090718	89;103	20;35	55;66	1;5	7.52398e-05	0.0071225	NM_152411
SEs	11159	RABL2A	NC_000002.12	+	113627614	113627856	113627265	113627400	113628549	113628713	10;19	3;4	4;4	0;0	7.96178e-05	0.00747483		NM_001354408,NM_001354413,NM_001354410,NM_001306161,NM_001354416,NM_001354419,NM_001354423,NM_001354406,NM_001354412,NM_001354414,NM_001354409
SEs	140609	NEK7	NC_000001.11	+	198220998	198221110	198157004	198157276	198232552	198232637	8;4	96;81	22;31	65;51	0.000108061	0.0098212	XM_017000345
SEs	9448	MAP4K4	NC_000002.12	+	101859642	101859864	101855976	101856138	101864929	101865036	411;421	17;27	159;113	0;1	0.000114091	0.0102894	NM_001384562,NM_001384494,XM_005264063,NM_001384476,NM_001384486,NM_001384507,XM_017005351,NM_001384572,NM_001384483,NM_001384560,XM_017005363,NM_001384477,XM_005264052,NM_001384556,NM_001384579,NM_001384508,XM_005264071,XM_017005369,NM_001384553,NM_001384497,XM_005264050,NM_001384481,XM_005264057,XM_017005371,XM_005264062,NM_001384493,NM_001384496,NM_001384548,XM_017005360,NM_001384488,NM_001242…	NM_145687,NM_145686,NM_001384551,NM_001384482,NM_001384543,NM_001384558,XM_005264060,NM_001384487,NM_001384567,NM_001384520,NM_001384478,NM_001242560,NM_001384509,XM_017005372,XM_017005358,XM_017005354,XM_017005373,XM_005264068,NM_001384557,XM_017005356,XM_017005366,XM_017005357,NM_001384491,XM_005264065,NM_004834,NM_001384554,XM_005264059,XM_005264066,NM_001384495,XM_005264069,NM_001384559,NM_00…
SEs	51181	DCXR	NC_000017.11	-	82036543	82036643	82036190	82036308	82036720	82036763	1309;1446	12;7	374;331	17;34	0.000119123	0.0107078	NM_001195218,NM_016286
SEs	10641	NPRL2	NC_000003.12	-	50349385	50349494	50348684	50348782	50349664	50349833	273;301	7;7	73;64	13;10	0.000123852	0.0110843	NM_006545	XM_005264808
SEs	23269	MGA	NC_000015.10	+	41762128	41762362	41761738	41761850	41764885	41765062	327;426	4;0	154;125	14;6	0.000145214	0.0127457	XM_005254248,XM_017022029,XM_005254245,XM_011521397,NM_001164273,XM_005254253,NM_001080541,XM_017022030,XM_011521399,XM_017022028,XM_005254243,XM_017022032,XM_011521398,XM_005254244,XM_006720445,XM_005254254,XM_006720443,XM_005254249,XM_017022031,XM_005254247,XM_005254252,XM_005254246,XM_011521400
SEs	653319	None	NC_000016.10	-	67180040	67180666	67178198	67178504	67183261	67183455	264;267	1;1	47;54	4;4	0.000149399	0.0130432	NM_001369686,NM_001369685
SEs	23597	ACOT9	NC_000023.11	-	23734340	23734367	23733171	23733217	23735918	23736016	194;187	91;117	109;99	12;25	0.000157374	0.013609	NM_001037171	NM_001033583
SEs	158158	None	NC_000009.12	-	83007436	83007505	83005415	83005500	83009640	83009756	213;248	22;30	27;24	0;0	0.000163698	0.0140669	NM_152573,XM_005251731	XM_005251730
SEs	54819	ZCCHC10	NC_000005.10	-	133022810	133022906	133006758	133006920	133026496	133026549	102;126	136;183	57;67	33;23	0.000167189	0.0143068	NM_001308127	NM_001300822,NM_001300816,NM_001300819,NM_001308130,NM_017665,NM_001300817,NM_001300818
SEs	84236	RHBDD1	NC_000002.12	+	226838072	226838154	226837030	226837770	226864603	226865126	16;9	8;6	13;2	1;0	0.00018269	0.015536	XM_017005090
SEs	201965	RWDD4	NC_000004.12	-	183646350	183646353	183639634	183641468	183646487	183646537	1;2	1;0	1;0	4;1	0.000198239	0.016634	NM_152682,NM_001307922
SEs	4841	NONO	NC_000023.11	+	71284983	71285097	71284396	71284453	71290628	71290791	594;771	2770;3134	640;522	1144;1050	0.000229599	0.01886	NM_001145408	NM_007363
SEs	84668	FAM126A	NC_000007.14	-	22946951	22947247	22934210	22946163	22960255	22960415	891;1203	127;110	64;62	76;83	0	0	NM_001363466	NM_032581,NM_001363467
SEs	10443	N4BP2L2	NC_000013.11	-	32535768	32536233	32522181	32522270	32538682	32538795	1052;1653	0;0	307;247	31;37	0	0	NM_001387225	NM_001387018,NM_001387019,NM_001387002,NM_001387102
SEs	10443	N4BP2L2	NC_000013.11	-	32535768	32537027	32522181	32522270	32538682	32538795	3306;4988	0;0	903;768	31;37	0	0	NM_001387018,NM_001387002,NM_001387102	NM_001387225,NM_001387019
SEs	10645	CAMKK2	NC_000012.12	-	121248605	121248734	121245139	121245240	121249786	121249874	559;674	72;77	148;103	81;74	0	0	XM_017018706,XM_017018695,XM_017018709,NM_153499,NM_001270485,XM_017018694,XM_017018708,XM_017018703,NM_001270486,XM_017018700,XM_024448799,NM_172226,NM_006549,XM_011537764,NM_172214,XM_024448798,XM_017018702,XM_011537763,XM_005253823	XM_005253824,XM_005253822,NM_172215,XM_017018699,XM_017018705,NM_172216,NM_153500
SEs	26001	RNF167	NC_000017.11	+	4940922	4940993	4940267	4940360	4941076	4941157	596;503	16;29	263;202	84;78	0	0	NM_001320363,NM_001320365,NM_001370308	NM_001320357,NM_001320364,NM_001370313,NM_001370304,NM_015528,NM_001370307,NM_001320361
SEs	8085	KMT2D	NC_000012.12	-	49042088	49042330	49041916	49041990	49042560	49042645	183;231	4;3	76;54	23;22	1.33227e-15	9.49721e-13	XM_011538776,NM_003482,XM_011538771,XM_011538770,XM_006719616,XM_011538773,XM_006719614,XM_011538772	XM_011538774
SEs	22931	RAB18	NC_000010.11	+	27531528	27531615	27526827	27526889	27533927	27533994	5;9	0;0	6;0	18;7	1.88738e-15	1.33384e-12	NM_001256410	NM_001256412,NM_021252
SEs	84331	None	NC_000016.10	+	642119	642249	641827	642043	648119	648474	7;5	0;0	4;0	7;5	2.10942e-15	1.47802e-12	NM_138418,NM_001331229	NM_001331230
SEs	10869	USP19	NC_000003.12	-	49117058	49117361	49116720	49116943	49117436	49117570	612;663	29;33	132;104	43;32	6.66134e-15	4.29992e-12	XM_005264827,NM_001389596,NM_001389595,XM_005264823,XM_005264824,NM_001351098,NM_001351101	NM_001351103,NM_001351104,NM_001351108,NM_001389597,XM_006712949,XM_006712946,XM_017005627
SEs	23623	RUSC1	NC_000001.11	+	155325414	155325490	155325101	155325178	155325566	155325672	288;238	7;2	104;64	28;28	1.96509e-14	1.21125e-11	NM_001278227	NM_001105205,XM_006711257,XM_006711256,NM_001278230,NM_001278229,NM_001105204,XM_006711254,NM_001105203,XM_017000891,NM_014328,XM_017000892
SEs	152137	CCDC50	NC_000003.12	+	191375061	191375589	191369918	191370036	191380158	191380274	13;29	130;137	85;78	39;54	5.83977e-14	3.46912e-11	NM_178335	NM_174908
SEs	51133	KCTD3	NC_000001.11	+	215578000	215578081	215577669	215577728	215578999	215579137	760;1067	21;25	262;224	55;38	3.95128e-13	2.13107e-10	NM_001319294,NM_016121	NM_001319295,XM_005273158
SEs	80013	MINDY3	NC_000010.11	-	15857903	15857967	15843211	15843272	15860205	15860510	1;10	13;8	2;3	0;0	9.07274e-13	4.50414e-10	XM_017016672,XM_011519694	XM_011519691,XM_017016673,XM_011519690,XM_017016671,XM_006717508,XM_017016674
SEs	92170	MTG1	NC_000010.11	+	133399528	133399619	133399169	133399226	133402148	133402245	580;730	6;8	126;111	28;17	2.12264e-12	1.00585e-09	NM_138384
SEs	10585	POMT1	NC_000009.12	+	131509902	131510141	131506402	131506453	131510259	131510415	60;104	1;0	23;17	10;8	4.8993e-12	2.12551e-09	NM_001374689	XM_011518143,XM_011518142,NM_001136114,NM_001353193,NM_007171,XM_024447380,NM_001353194,NM_001077365,NM_001353196,NM_001136113,XM_011518140,NM_001374693,NM_001353198,XM_006716932,NM_001353199,NM_001374690,XM_017014205,NM_001077366,NM_001353197,XM_011518141,NM_001353200,NM_001353195,XM_011518145
SEs	79072	FASTKD3	NC_000005.10	-	7866645	7868196	7865897	7865983	7868978	7869031	1417;2076	8;16	457;475	24;25	1.10314e-11	4.52171e-09	NM_024091
SEs	283899	INO80E	NC_000016.10	+	30004567	30004657	30001413	30001530	30005367	30005454	12;11	2;3	0;0	2;2	1.64103e-11	6.53059e-09	XM_024450238
SEs	6675	UAP1	NC_000001.11	+	162592734	162592782	162590322	162590511	162597791	162597858	291;418	164;173	61;49	108;95	2.26439e-11	8.83963e-09	NM_001324117	NM_001324116,NM_001324114,NM_001388401,NM_001324113,NM_001388402,NM_001324115,NM_003115
SEs	63905	MANBAL	NC_000020.11	+	37297346	37297534	37289654	37289686	37298762	37298879	108;123	71;57	212;176	20;21	2.71897e-11	1.04158e-08	NM_001387337,NM_001369742	NM_022077,NM_001376532,NM_001387335,NM_001387339,NM_001387338
SEs	127281	PRXL2B	NC_000001.11	+	2587090	2587295	2586776	2586948	2587740	2587792	61;8	0;0	0;0	1;2	5.0431e-11	1.82127e-08	NM_001195740,NM_152371,NM_001195738,NM_001195737,NM_001195741,NM_001195736
SEs	64319	FBRS	NC_000016.10	+	30661179	30661215	30660262	30660442	30662419	30662468	150;180	13;15	89;63	43;36	3.51995e-10	1.14509e-07	NM_001105079,XM_011545917,XM_011545916	XM_011545919
SEs	115286	SLC25A26	NC_000003.12	+	66346363	66346408	66263331	66263379	66362859	66362929	2;2	0;0	0;0	2;5	5.57318e-10	1.72851e-07	NM_001164796,NM_001350992,NM_001379210,NM_001350993,NM_001350991,XM_011533327,NM_173471	XM_017005674,XM_006712956
SEs	9043	SPAG9	NC_000017.11	-	50975862	50975901	50974770	50974947	50977107	50977221	134;162	397;505	19;16	332;246	5.58747e-10	1.72851e-07	XM_017025285,XM_005257771,NM_001251971,XM_017025283,XM_005257768	NM_001130527,NM_003971,XM_005257774,NM_001130528,XM_017025284
SEs	139818	DOCK11	NC_000023.11	+	118616201	118616240	118615599	118615711	118618549	118618728	43;65	29;62	3;1	28;22	5.90228e-10	1.81903e-07	XM_005262368,XM_011531276,XM_005262369,XM_011531278	NM_144658
SEs	133015	PACRGL	NC_000004.12	+	20701757	20701884	20700412	20700578	20704465	20704533	12;8	10;5	3;2	0;0	8.1099e-10	2.4176e-07	XM_011513784,XM_017007747
SEs	2548	GAA	NC_000017.11	+	80101810	80101890	80101580	80101625	80104554	80105132	42;44	17;8	8;8	0;0	1.00562e-09	2.91305e-07	NM_001079803	NM_001079804
SEs	8558	CDK10	NC_000016.10	+	89687588	89687815	89686674	89686759	89690552	89690624	48;56	6;12	14;10	0;0	3.27047e-09	8.6209e-07	XM_011523412
SEs	9055	PRC1	NC_000015.10	-	90969078	90969120	90966037	90967202	90969523	90969623	261;301	227;302	81;78	246;201	3.46448e-09	9.03508e-07	XM_006720759
SEs	56904	SH3GLB2	NC_000009.12	-	129010669	129010765	129010119	129010209	129012235	129012298	46;83	25;22	14;12	49;39	3.443e-09	9.03508e-07	XM_006717189,XM_006717188,XM_006717190	XM_005252101,NM_001287045,NM_020145,NM_001369913,XM_006717191,NM_001287046,XM_005252098,NM_001369914
SEs	9524	TECR	NC_000019.10	+	14564948	14564992	14564785	14564858	14565065	14565290	2821;3311	43;54	1222;951	139;88	3.9734e-09	1.02756e-06	XM_024451798,XM_024451795,XM_024451797,XM_024451791,XM_024451793,XM_024451799
SEs	23214	XPO6	NC_000016.10	-	28208986	28209055	28175897	28176095	28211365	28212031	16;26	15;16	11;16	0;0	5.12532e-09	1.3011e-06	XM_024450212
SEs	5586	PKN2	NC_000001.11	+	88784638	88784824	88771662	88771879	88786103	88786213	1290;1586	15;30	607;557	58;45	5.40061e-09	1.36227e-06	NM_006256,NM_001320707,NM_001320708	XM_017001783,NM_001320709,XM_017001782
SEs	148362	BROX	NC_000001.11	+	222713587	222713667	222712563	222712942	222715683	222715800	71;82	212;258	61;47	40;38	6.94873e-09	1.70554e-06	XM_017000374,XM_006711173	NM_001288579,NM_144695
SEs	27030	MLH3	NC_000014.9	-	75033418	75033490	75032067	75032179	75038339	75038412	4;6	5;9	4;2	0;0	9.97688e-09	2.34354e-06	XM_005267534,NM_001040108,XM_005267532,XM_006720116,XM_024449539,XM_024449538	NM_014381,XM_017021219,XM_005267533
SEs	7866	IFRD2	NC_000003.12	-	50289254	50289360	50288799	50288937	50289711	50289762	1401;1452	82;127	417;360	94;86	1.31513e-08	3.04557e-06	NM_006764
SEs	747	DAGLA	NC_000011.10	+	61720678	61720890	61720111	61720250	61722858	61722960	26;39	5;9	14;4	0;0	1.92096e-08	4.33825e-06	XM_017018239,NM_006133,XM_017018240,XM_017018238
SEs	84146	ZNF644	NC_000001.11	-	90937484	90938090	90918051	90918154	90982309	90982370	1266;1833	61;78	1178;1075	9;10	2.03517e-08	4.57098e-06	NM_201269,XM_011542259,XM_011542261,XM_005271257,XM_017002490,XM_017002489,XM_017002491,XM_017002487,XM_017002488,XM_011542260,XM_011542258,XM_005271260	XM_017002493,NM_032186,XM_017002492,NM_016620,XM_017002494
SEs	8531	YBX3	NC_000012.12	-	10709907	10710114	10704050	10704148	10713210	10713333	5535;5567	446;500	2658;2070	509;439	3.21301e-08	7.04276e-06	NM_003651	NM_001145426
SEs	2035	EPB41	NC_000001.11	+	29058588	29058645	29053103	29053312	29064981	29065158	77;68	106;87	24;37	193;141	4.58146e-08	9.70501e-06	NM_001166005,NM_001376014,NM_001376022,XM_006710434,NM_001376013,XM_011540965,NM_001376019,NM_001376025,XM_005245753,XM_017000584,XM_006710439,XM_024453880,XM_011540964,XM_011540959,XM_005245768,NM_001376016,NM_001376023,XM_017000595,XM_011540961,NM_001376015,NM_203342,XM_005245757,XM_005245763,XM_011540958,NM_001376024,XM_017000581,XM_011540956,NM_001376017,XM_005245760	XM_005245769,XM_017000585,XM_005245774,NM_001376027,XM_017000594,XM_011540960,NM_203343,NM_001166007,NM_001376021,NM_004437,XM_011540962,XM_017000596,XM_017000589,XM_005245764
SEs	58516	SINHCAF	NC_000012.12	-	31304981	31305123	31298076	31298224	31326023	31326150	1;5	4;4	426;3	2;1	6.26455e-08	1.29361e-05	XM_017019759,NM_001135811	NM_001135812,NM_021238
SEs	5325	PLAGL1	NC_000006.12	-	143966157	143966198	143964786	143964818	143968906	143968978	180;221	36;46	58;58	48;43	6.97161e-08	1.42097e-05	NM_001317160,NM_001317162,NM_001317161,NM_001289041,NM_001080955,NM_001080953	NM_001080952,NM_001080954,NM_001289048,NM_001289045,NM_001289044,NM_001289046,NM_001289037,NM_001289042,NM_001080951,NM_001317159,NM_001080956,NM_006718,NM_001289040,NM_001289039,NM_001289049
SEs	93210	PGAP3	NC_000017.11	-	39673050	39673255	39671121	39672866	39673992	39674054	53;72	1;1	13;19	9;6	7.81538e-08	1.58197e-05	NM_001291726,NM_033419,XM_011525481,NM_001291728	XM_011525480,NM_001291730,NM_001291732
SEs	23513	SCRIB	NC_000008.11	-	143792975	143793083	143792707	143792867	143793899	143793962	2;1	0;0	1;0	2;2	1.98172e-07	3.65077e-05	NM_015356,NM_182706
SEs	123811	CEP20	NC_000016.10	-	15873490	15873627	15865718	15867516	15879803	15879888	19;21	14;13	8;9	0;0	1.98145e-07	3.65077e-05	NM_144600,NM_001304499,NM_001304500	NM_001304502,NM_001304498
SEs	5325	PLAGL1	NC_000006.12	-	143966157	143966230	143964786	143964818	143968906	143968978	198;227	36;46	67;66	48;43	2.92803e-07	5.22955e-05	NM_001080952,NM_001080951,NM_006718	NM_001317160,NM_001080954,NM_001317162,NM_001317161,NM_001289048,NM_001289045,NM_001289044,NM_001289041,NM_001289046,NM_001289037,NM_001289042,NM_001080955,NM_001317159,NM_001080956,NM_001289040,NM_001289039,NM_001289049,NM_001080953
SEs	439921	MXRA7	NC_000017.11	-	76683846	76683927	76679565	76680879	76685071	76685165	340;532	424;520	59;76	220;185	3.50474e-07	6.19213e-05	NM_001387277,NM_001008529	NM_198530,NM_001363769
SEs	22983	MAST1	NC_000019.10	+	12865315	12865481	12865045	12865178	12865716	12865818	31;43	7;7	15;7	0;0	4.45268e-07	7.60032e-05	NM_014975
SEs	84904	ARHGEF39	NC_000009.12	-	35662945	35663074	35662511	35662741	35663321	35663392	341;345	35;48	73;34	30;11	0.000256469	0.0207171	XM_011518057,NM_032818	XM_017015226,XM_017015225
SEs	2621	GAS6	NC_000013.11	-	113834550	113834672	113828546	113828711	113838068	113838191	16;18	0;0	10;3	3;3	0.000297254	0.0232747	NM_000820
SEs	10806	SDCCAG8	NC_000001.11	+	243415701	243415829	243378720	243378863	243426426	243426558	3;3	1;0	0;3	8;1	0.00031189	0.0243277	XM_017000104,XM_005273018,XM_024452539,XM_024452540,NM_001350251,XM_024452547,NM_001350249,XM_024452548,XM_024452537,XM_011544030,NM_001350248,XM_005273022,NM_006642,NM_001350247,NM_001350246,XM_005273013	XM_011544028,XM_017000105,XM_011544026,XM_024452549
SEs	10059	DNM1L	NC_000012.12	+	32737864	32737942	32737104	32737161	32738263	32738296	210;231	161;186	48;34	87;66	0.000317401	0.0246871	NM_001278466,XM_011520544,NM_001278464,NM_012062	XM_011520543,NM_012063,XM_017018664
SEs	23113	CUL9	NC_000006.12	+	43188522	43188715	43187712	43188118	43193000	43193208	59;59	15;6	31;12	1;0	0.000340663	0.0261002	XM_011514426,XM_011514423,XM_011514427,XM_011514422,XM_017010589,XM_011514428,XM_011514430,XM_011514424,NM_015089,XM_011514425
SEs	23355	VPS8	NC_000003.12	+	184898564	184898654	184870743	184870805	184913518	184913561	4;3	0;0	1;0	1;1	0.000350111	0.0266993	XM_006713556
SEs	54939	COMMD4	NC_000015.10	+	75339701	75339878	75339263	75339344	75339964	75340273	2541;2798	131;156	729;605	90;78	0.000402797	0.0299102	NM_001321845,XM_011521739,XM_005254510,NM_001321847,XM_005254509,NM_017828,NM_001321844,XM_011521740,NM_001321848	XM_011521741,NM_001284379,NM_001284377,NM_001321846,XM_017022385
SEs	150709	ANKAR	NC_000002.12	+	189705022	189705224	189689526	189689964	189706937	189707146	18;13	8;10	10;3	1;0	0.000406909	0.0301609	XM_017003415,NM_001378068,XM_011510679,XM_011510681,NM_144708,XM_017003414,XM_011510676,XM_011510689,XM_011510682,XM_011510694,XM_024452718,XM_011510686,XM_017003419,XM_011510675,XM_011510680,XM_011510685,XM_017003416,XM_011510692,XM_017003417,XM_011510673,XM_017003418,XM_017003413,XM_011510677,XM_024452719,XM_011510688,XM_011510693,XM_011510687	XM_017003420
SEs	4354	MPP1	NC_000023.11	-	154784027	154784108	154783426	154783507	154785050	154785157	445;558	7;3	281;259	17;27	0.000470894	0.0340418	NM_001166462,NM_001166460,NM_002436,NM_001166461,XM_011531169	XM_024452385,XM_011531167
SEs	30	ACAA1	NC_000003.12	-	38131595	38131638	38129289	38129388	38131925	38132005	458;548	47;77	345;296	13;6	0.000498497	0.0356288	NM_001607,XM_006713122,XM_011533650	XM_006713123
SEs	7775	ZNF232	NC_000017.11	-	5111075	5111219	5109393	5109868	5111799	5112274	167;164	50;50	108;101	14;5	0.000512759	0.0365844	NM_001320954	NM_001320952
SEs	7531	YWHAE	NC_000017.11	-	1361091	1361298	1344538	1345499	1364858	1365058	73;131	2;27	78;32	0;0	0.000516808	0.0368412	XM_017025005
SEs	153579	BTNL9	NC_000005.10	+	181054238	181054259	181053468	181053501	181055432	181055453	12;11	3;6	2;2	0;0	0.000593337	0.0414066	XM_024454380,XM_006714825,NM_001308245,XM_011534444,NM_152547,XM_017009114	XM_006714823
SEs	5352	PLOD2	NC_000003.12	-	146077861	146077924	146073286	146073352	146079115	146079257	82;108	1;5	46;35	7;13	0.000593479	0.0414066	NM_182943,XM_017006625,XM_005247535	NM_000935,XM_024453599
SEs	25911	DPCD	NC_000010.11	+	101608870	101608937	101601202	101601336	101609366	101609662	372;491	15;13	232;155	34;19	0.00060178	0.0419501	NM_001329743	NM_001329744,NM_015448,NM_001329745
SEs	55610	VPS50	NC_000007.14	+	93246101	93246129	93239865	93239934	93252652	93252775	3;2	110;151	8;14	44;43	0.000604534	0.0421063	NM_001257998	NM_017667,XM_017012412,NM_024553,XM_011516396
SEs	4035	LRP1	NC_000012.12	+	57194353	57194503	57193898	57194012	57194576	57194699	23;55	0;0	24;13	3;5	0.00061215	0.0424205	NM_002332,XM_017019303
SEs	84164	ASCC2	NC_000022.11	-	29833540	29834550	29825621	29825780	29838177	29838274	61;93	6;2	28;23	0;0	0.000639804	0.0441575	XM_017028998,XM_017028996	NM_001369924,XM_017028992,NM_001369923,NM_001369922,XM_011530443,XM_011530453,XM_011530451,NM_001369933,XM_011530444,NM_001369932,NM_001369931,NM_001369948,NM_032204,NM_001369943,XM_017029005,NM_001369935,XM_011530452,NM_001369945,NM_001369921,NM_001369920,NM_001369941,NM_001369934,NM_001369946,XM_011530450,NM_001369940
SEs	55193	PBRM1	NC_000003.12	-	52558248	52558413	52550746	52550817	52561766	52561968	187;242	72;86	71;60	10;6	0.00069367	0.0473492	NM_001366071,XM_017006742,NM_001394868,XM_017006752,XM_011533902,XM_017006730,XM_017006746,XM_017006727,XM_017006731,XM_005265280,XM_017006743,XM_024453619,XM_017006736,XM_017006728,XM_017006748,XM_017006745,XM_017006737,XM_017006740,XM_024453618,XM_017006735,XM_017006750,XM_017006734,XM_011533900,NM_001394867,XM_017006754,XM_011533903,NM_001394871,XM_017006741,XM_017006751,XM_005265279,XM_017006…	NM_001366074,NM_001350076,NM_181042,NM_001394875,XM_017006758,NM_001350075,NM_001394878,NM_001366072,XM_017006759,XM_017006755,NM_001350078,NM_018313,NM_001366070,XM_017006764,XM_017006753,NM_001394877,NM_001350079,NM_001366076,NM_001394874,NM_001394870,NM_001394872,NM_001366075,NM_001394873,NM_001350074,NM_001366073,XM_017006756,NM_001350077
SEs	55740	ENAH	NC_000001.11	-	225504990	225505053	225500991	225501070	225507950	225508017	464;624	981;1116	30;16	729;562	0	0	XM_024448313,NM_001377481,XM_024448314,XM_024448309,XM_017001748,XM_024448306,XM_011544229,XM_017001746,XM_024448316,XM_024448305,XM_024448317,NM_001008493,XM_024448308,XM_024448315,XM_024448311,XM_017001750,XM_024448310	XM_017001752,XM_024448307,XM_024448319,NM_001377483,XM_024448318,XM_017001749,NM_018212,XM_017001751,XM_017001747,NM_001377482
SEs	1173	AP2M1	NC_000003.12	+	184180644	184180650	184180168	184180251	184180848	184180984	712;348	608;621	3;0	1192;1033	0	0	NM_004068,NM_001311198	NM_001025205
SEs	10006	ABI1	NC_000010.11	-	26755654	26755741	26751597	26751783	26759061	26759235	559;699	27;46	219;160	90;78	0	0	XM_005252333,NM_001348029,NM_001178119	NM_001348033,NM_001178120,NM_001178121
SEs	8904	CPNE1	NC_000020.11	-	35632162	35632234	35631944	35632025	35632310	35632385	1088;1323	102;146	373;283	200;173	0	0	NM_152926,NM_001198863,NM_152928,NM_003915,NM_152927,NM_152925
SEs	8904	CPNE1	NC_000020.11	-	35630740	35630795	35630438	35630490	35631113	35631173	330;405	14;9	123;111	69;49	0	0	NM_152926,NM_001198863,NM_152928,NM_003915,NM_152927,NM_152925
SEs	159090	PABIR2	NC_000023.11	-	134772142	134772283	134769565	134771354	134781820	134781917	600;903	4;4	137;109	33;21	0	0	XM_011531290,XM_011531286,XM_011531288,XM_011531282,XM_011531284,XM_011531283,XM_011531285	NM_001331094,XM_011531292,NM_001331091,NM_001331093,NM_001387469,NM_001170757,NM_001331090,NM_001331092,NM_001166600
SEs	84276	NICN1	NC_000003.12	-	49424948	49425053	49422332	49424874	49425366	49425438	148;132	8;6	8;11	16;19	0	0	NM_032316
SEs	83707	TRPT1	NC_000011.10	-	64224099	64224213	64223815	64223967	64224284	64224341	208;287	20;24	26;49	45;48	0	0	XM_017018400,XM_005274347	NM_001160392,NM_031472,NM_001330298,NM_001160389,NM_001160390,NM_001033678
SEs	23609	MKRN2	NC_000003.12	+	12568874	12569003	12557086	12557176	12570070	12570252	633;647	26;12	293;248	116;77	0	0	NM_014160	NM_001271707
SEs	4835	NQO2	NC_000006.12	+	3004494	3004651	3003668	3003789	3006467	3006559	12;9	6;16	4;9	0;0	1.11022e-16	8.92304e-14	NM_001290221
SEs	51133	KCTD3	NC_000001.11	+	215577928	215578081	215577669	215577728	215578999	215579137	408;588	21;25	158;117	55;38	4.44089e-16	3.43453e-13	NM_001319295,XM_005273158	NM_001319294,NM_016121
SEs	7697	None	NC_000007.14	+	64830939	64831076	64794427	64794571	64831450	64833680	43;32	35;31	51;47	0;2	9.99201e-16	7.37959e-13	NM_001367573,NM_001271640,NM_001160183,NM_001367576,NM_001367575,NM_001367574	NM_001367572,NM_001271639,NM_006524,NM_001271649,NM_001271638,NM_001367577,NM_001271637
SEs	23164	MPRIP	NC_000017.11	+	17180606	17180669	17180002	17180088	17184822	17192643	252;380	512;627	30;23	342;194	3.55271e-15	2.40701e-12	NM_201274	NM_001364716,NM_015134
SEs	2017	CTTN	NC_000011.10	+	70421469	70421580	70420399	70420510	70422939	70422995	732;48	1;5	6;253	6;116	9.21485e-15	5.81096e-12	XM_006718448,NM_005231	NM_138565,NM_001184740
SEs	3028	HSD17B10	NC_000023.11	-	53431824	53431906	53431257	53431594	53431987	53432116	2370;2794	32;34	769;694	96;68	1.84297e-14	1.14458e-11	NM_001037811
SEs	84656	GLYR1	NC_000016.10	-	4821546	4821597	4821379	4821453	4822874	4822931	821;932	83;121	316;259	138;117	1.11355e-13	6.47433e-11	NM_001308096,XM_011522716,NM_032569,XM_017023786,NM_001324097,XM_017023788,NM_001324096,XM_011522717	XM_017023787,NM_001324098,XM_005255639,XM_017023789
SEs	9757	KMT2B	NC_000019.10	+	35733596	35733686	35732214	35733508	35733762	35733872	115;172	5;18	34;21	26;22	8.16791e-13	4.18498e-10	XM_017027546,XM_011527562,XM_011527561,XM_017027545,NM_014727	XM_017027544
SEs	63905	MANBAL	NC_000020.11	+	37297295	37297534	37289654	37289686	37298762	37298879	114;128	71;57	229;195	20;21	2.79687e-12	1.28812e-09	NM_001376532,NM_001387335,NM_001387339	NM_022077,NM_001387337,NM_001369742,NM_001387338
SEs	8550	MAPKAPK5	NC_000012.12	+	111867571	111867669	111866155	111866231	111868752	111868861	635;786	18;8	178;173	34;29	4.61764e-12	2.03521e-09	NM_001371480,NM_003668,NM_001371479,NM_001371483,NM_001371482,NM_001371481,NM_139078	NM_001371484
SEs	6199	RPS6KB2	NC_000011.10	+	67433125	67433216	67432951	67433042	67433339	67433447	1179;1414	142;149	141;135	62;62	4.69935e-12	2.06015e-09	XM_006718657,XM_006718656,XM_017018108,XM_005274164,XM_005274165,NM_003952,XM_006718655
SEs	26056	RAB11FIP5	NC_000002.12	-	73079650	73081663	73075992	73076182	73088049	73088749	1145;1419	37;34	519;373	54;60	7.69662e-12	3.2357e-09	NM_001371272	NM_015470
SEs	6935	ZEB1	NC_000010.11	+	31374802	31374964	31373017	31373173	31387123	31387266	1;0	3;3	2;1	0;0	1.9042e-11	7.54127e-09	NM_001323638,XM_011519643,XM_006717498	NM_001323655,NM_001323642,NM_001323653,XM_017016597,NM_001323646,NM_001323662,NM_001323650
SEs	57082	KNL1	NC_000015.10	+	40620639	40625640	40618958	40619011	40628069	40628208	4035;6712	1;0	327;316	12;4	5.57059e-11	1.9942e-08	XM_017022432,NM_170589,NM_144508
SEs	196294	IMMP1L	NC_000011.10	-	31488127	31488241	31469739	31469797	31509518	31509635	11;7	35;52	24;18	7;2	3.97172e-10	1.26692e-07	XM_011519943	XM_011519945
SEs	50488	MINK1	NC_000017.11	+	4892401	4892512	4892148	4892234	4892655	4892768	202;202	17;20	93;87	58;36	5.99686e-10	1.84126e-07	XM_017024707,XM_017024704,NM_001024937,XM_006721531,XM_017024708,XM_011523906,XM_017024705,XM_006721532,NM_153827	NM_015716,XM_006721536,XM_017024706,NM_170663,NM_001321236
SEs	26031	OSBPL3	NC_000007.14	-	24863199	24863292	24861612	24861769	24863495	24863599	240;216	10;5	52;58	20;17	8.14198e-10	2.41838e-07	XM_006715684,NM_015550,XM_005249698,XM_011515259,XM_017011948,XM_006715682,XM_017011949,NM_145321,XM_011515258	XM_006715681,NM_145322,NM_145320,XM_006715683
SEs	84309	NUDT16L1	NC_000016.10	+	4693977	4694308	4693692	4693879	4694957	4695859	135;42	0;2	56;42	18;13	8.65346e-10	2.55181e-07	NM_001193452	NM_032349
SEs	26275	HIBCH	NC_000002.12	-	190208879	190208913	190203919	190205232	190212955	190213075	446;599	57;91	98;114	61;55	8.93164e-10	2.61502e-07	NM_014362	NM_198047
SEs	85440	DOCK7	NC_000001.11	-	62544946	62545039	62543655	62543745	62552731	62552901	128;177	187;237	17;16	117;107	1.22975e-09	3.52494e-07	XM_011542330,NM_001271999,XM_017002640,NM_001330614,XM_011542327,NM_001367561,XM_011542328	XM_017002639,NM_033407,NM_001272000,NM_001272001
SEs	22936	ELL2	NC_000005.10	-	95932663	95932713	95906522	95906782	95943001	95943049	1;6	5;6	9;4	0;0	2.14825e-09	5.90977e-07	XM_017009240	XM_017009242,NM_012081,XM_006714575,XM_017009239,XM_017009241
SEs	23598	PATZ1	NC_000022.11	-	31328786	31328924	31325803	31327309	31335691	31335863	73;86	342;477	83;93	112;103	2.58982e-09	6.9839e-07	NM_014323	NM_032050,NM_032052
SEs	8187	ZNF239	NC_000010.11	-	43573636	43573677	43556343	43558171	43574470	43574546	0;0	3;1	2;1	0;0	3.04595e-09	8.10726e-07
SEs	9212	AURKB	NC_000017.11	-	8206739	8206934	8206490	8206639	8207317	8207367	940;1062	108;177	497;391	199;154	4.07053e-09	1.04608e-06	XM_017025310	NM_001313953,NM_001313955,XM_017025311,XM_017025308
SEs	51265	CDKL3	NC_000005.10	-	134359896	134360091	134321790	134321903	134370997	134371396	3;3	6;4	3;1	0;0	4.90595e-09	1.25683e-06	XM_024446100,XM_017009544,XM_024446096,XM_024446086,XM_024446103	XM_017009545
SEs	10994	ILVBL	NC_000019.10	-	15116000	15116071	15115849	15115921	15116151	15116321	438;402	7;3	51;50	11;14	5.10671e-09	1.3011e-06	XM_005259717,XM_024451330,NM_006844,XM_011527651
SEs	65084	TMEM135	NC_000011.10	+	87071522	87071615	87037933	87038186	87157340	87157406	6;5	5;5	1;4	0;0	5.34999e-09	1.35366e-06	NM_022918
SEs	25970	SH2B1	NC_000016.10	+	28873169	28873269	28872533	28872705	28873446	28874205	358;389	12;19	123;114	31;28	7.0386e-09	1.72128e-06	NM_015503,NM_001145796,NM_001308294,NM_001145812	NM_001387404,NM_001308293,NM_001145795,NM_001387430
SEs	84224	NBPF3	NC_000001.11	+	21468440	21468585	21444947	21445219	21468687	21468897	96;127	29;15	56;47	0;0	7.67382e-09	1.85573e-06	NM_001377491,NM_001377496,NM_001377492,XM_006710959,XM_011542281,XM_017002501,NM_001377493,NM_001330381,NM_001377495,XM_024450190,XM_017002502,NM_001377494	XM_006710957,NM_032264,NM_001256416
SEs	54468	MIOS	NC_000007.14	+	7567606	7567688	7567025	7567072	7572435	7573769	6;10	5;6	4;7	0;0	9.48963e-09	2.24841e-06	XM_024446803
SEs	208	AKT2	NC_000019.10	-	40236256	40236385	40235889	40236104	40237968	40238091	1381;1611	39;36	490;474	60;53	2.29558e-08	5.11385e-06	XM_011526614,XM_024451416,XM_011526618,XM_011526615,XM_017026470,XM_011526619,XM_011526622,NM_001243028,XM_011526620,NM_001626,XM_011526616,NM_001243027	NM_001330511,XM_024451417
SEs	51306	FAM13B	NC_000005.10	-	137946227	137946311	137945901	137945997	137948954	137949184	231;244	52;70	67;53	61;49	2.34303e-08	5.20541e-06	XM_024446107,NM_001385998,NM_001385977,XM_006714648,XM_011543450,NM_016603,XM_011543448,NM_001385866,NM_001385921,NM_001385999,NM_001385994,NM_001385872,NM_001385874,NM_001385996,XM_017009550,NM_001385976,XM_017009549,XM_011543449	NM_001385870,NM_001385868,NM_001385867,NM_001385873,NM_001385997,NM_001101801,NM_001385979,NM_001385978,NM_001101800,NM_001385869,NM_001385980
SEs	26118	WSB1	NC_000017.11	+	27310060	27310174	27309099	27309272	27311508	27311616	686;879	16;20	335;300	36;46	4.80648e-08	1.01293e-05	NM_134265,NM_015626,XM_017024434,XM_005257963	NM_001348350
SEs	23214	XPO6	NC_000016.10	-	28208986	28209122	28175897	28176095	28211365	28211965	46;66	15;16	31;24	0;0	5.69754e-08	1.18248e-05	NM_001270940	NM_015171
SEs	9988	DMTF1	NC_000007.14	+	87163238	87163332	87152420	87152555	87163494	87163617	52;88	223;227	95;66	80;70	1.25799e-07	2.45545e-05	XM_024447020
SEs	800	CALD1	NC_000007.14	+	134935687	134935765	134932987	134933390	134941091	134941237	213;235	371;433	115;115	72;71	1.26303e-07	2.45943e-05	NM_033139,NM_033157,XM_024446942	NM_004342,XM_024446943,NM_033140,XM_017012652,XM_017012654
SEs	26035	GLCE	NC_000015.10	+	69196414	69197541	69160634	69160757	69210315	69210406	989;1496	22;33	294;368	26;32	1.32501e-07	2.56186e-05	NM_001324094	NM_001324091,NM_015554,NM_001324092,NM_001324093
SEs	23164	MPRIP	NC_000017.11	+	17164108	17167915	17161239	17161356	17171717	17171865	509;599	294;241	886;656	111;82	1.45743e-07	2.79809e-05	XM_011523762,XM_005256563,XM_011523763,XM_011523765,XM_011523764,NM_001364716	XM_005256564,XM_017024393,NM_201274,XM_011523767,XM_011523766,NM_015134
SEs	23262	PPIP5K2	NC_000005.10	+	103183233	103183407	103180020	103180188	103184671	103184744	146;248	160;183	23;26	95;76	1.8546e-07	3.45493e-05	NM_001276277,XM_005277536,NM_001345878,NM_001281471,NM_015216,XM_005277535,NM_001345873,XM_005277534,NM_001345876,XM_005277539,XM_006714576	XM_005277541,NM_001345874,XM_017009274,NM_001345875,NM_001345872,NM_001345877,NM_001345871,XM_017009273,XM_006714577
SEs	10626	TRIM16	NC_000017.11	-	15677175	15677280	15642720	15642816	15680864	15680953	64;90	15;26	32;17	0;0	2.22328e-07	4.03236e-05	NM_001348119,NM_006470,NM_001348125	NM_001348124,NM_001348120,NM_001348122,NM_001348121,NM_001348126
SEs	1453	CSNK1D	NC_000017.11	-	82245975	82246039	82242666	82244831	82248874	82249014	1447;1826	204;245	538;467	183;162	3.7071e-07	6.50759e-05	NM_139062	NM_001893
SEs	5829	PXN	NC_000012.12	-	120219206	120220091	120216272	120216581	120221622	120221758	23;21	28;31	28;22	2;2	3.74446e-07	6.55913e-05	XM_006719535,XM_017019734,XM_017019729,NM_001385982,XM_024449108,XM_006719534,NM_001385983,XM_011538622,XM_024449107,XM_017019730,XM_006719532,XM_011538623,XM_006719536,NM_001385981,XM_017019726	XM_017019736,NM_001385986,XM_017019737,NM_001385987
SEs	57605	PITPNM2	NC_000012.12	-	122991754	122991898	122990544	122990709	122992498	122992669	8;7	2;4	0;0	2;4	3.86777e-07	6.71771e-05	NM_001384668,NM_001300801	XM_024449101,NM_001384663,XM_024449100,XM_024449099,NM_020845,NM_001384660,NM_001384664,XM_024449098,NM_001384661
SEs	79228	THOC6	NC_000016.10	+	3026062	3026166	3025923	3025988	3026250	3026288	1065;1150	12;9	187;209	18;24	4.21428e-07	7.27331e-05	NM_001347703,NM_024339,NM_001142350,NM_001347704
SEs	5306	PITPNA	NC_000017.11	-	1543019	1543027	1541565	1541640	1553003	1553149	16;37	1;3	0;0	2;1	4.57455e-07	7.74975e-05	NM_006224
SEs	122809	SOCS4	NC_000014.9	+	55031888	55031991	55027130	55027471	55042951	55049489	56;60	68;39	69;78	14;6	5.88254e-07	9.78184e-05	XM_011536426	XM_011536425
SEs	51199	NIN	NC_000014.9	-	50756491	50758630	50754741	50754867	50759856	50760359	2177;2516	49;110	615;506	77;62	6.01817e-07	9.90691e-05	XM_011536823,XM_024449622,NM_182946,NM_182944,NM_020921,XM_011536819	NM_016350,XM_011536822
SEs	22852	ANKRD26	NC_000010.11	-	27061168	27061242	27060511	27060540	27063987	27064081	39;71	2;0	8;7	6;4	6.04179e-07	9.92584e-05	XM_017015929	XM_006717425,XM_017015931,XM_017015932,NM_001256053,NM_014915,XM_024447896,XM_017015928,XM_017015930,XM_011519416,XM_017015933,XM_006717423
SEs	10313	RTN3	NC_000011.10	+	63718701	63721032	63704850	63704907	63749990	63750198	358;583	0;0	29;8	2;3	6.24729e-07	0.000102225	NM_001265589,XM_011544730	NM_201429,XM_011544731
SEs	79587	CARS2	NC_000013.11	-	110666770	110666928	110663524	110664046	110667339	110667473	6;6	9;13	24;16	3;2	7.02782e-07	0.000113636	XM_011521118
SEs	309	ANXA6	NC_000005.10	-	151110626	151110644	151109752	151109846	151117126	151117180	752;924	131;161	266;243	138;99	7.83081e-07	0.000125139	NM_001193544,NM_001155	NM_001363114
SEs	51265	CDKL3	NC_000005.10	-	134350248	134350427	134321790	134321903	134370997	134371396	23;7	6;4	7;4	0;0	8.37073e-07	0.000132732	XM_017009545,XM_017009544,XM_024446096	XM_024446100,XM_024446086,XM_024446103
SEs	273	AMPH	NC_000007.14	-	38427837	38429577	38426953	38426986	38432188	38432212	48;82	0;0	7;7	1;3	1.31524e-06	0.000198203	XM_017011995,XM_006715689	NM_001635,NM_139316,XM_017011996,XM_006715690,XM_011515271
SEs	114803	MYSM1	NC_000001.11	-	58690225	58690249	58689037	58689116	58690339	58690417	63;79	0;0	55;63	32;9	1.35268e-06	0.000203097	XM_006710314,NM_001085487,XM_011540573
SEs	65220	NADK	NC_000001.11	-	1754050	1754208	1753566	1753649	1754283	1754383	626;589	133;145	84;86	51;58	1.42208e-06	0.000212351	XM_011542007,NM_023018,NM_001198994,XM_017002144,NM_001353641,NM_001198995,XM_017002145,XM_006710839,XM_011542008,NM_001353642,XM_017002146,XM_011542009,XM_011542006,NM_001198993
SEs	57505	AARS2	NC_000006.12	-	44306493	44306532	44306279	44306391	44306922	44307031	368;414	16;11	120;104	31;18	1.49802e-06	0.000223283	NM_020745,XM_005249245,XM_011514764	XM_017011112
SEs	641339	ZNF674	NC_000023.11	-	46522936	46523125	46499375	46501335	46528334	46528445	23;17	6;4	17;8	0;0	1.65651e-06	0.000242932	XM_017029728	XM_011543941,XM_011543944
SEs	2177	FANCD2	NC_000003.12	+	10064355	10064429	10063791	10063911	10064728	10064875	330;543	25;62	51;39	22;18	1.91006e-06	0.000277142	NM_033084,NM_001319984,NM_001374254,NM_001374253,NM_001018115
SEs	5805	PTS	NC_000011.10	+	112230207	112230230	112228593	112228673	112230625	112230682	681;835	23;31	198;176	35;36	1.91464e-06	0.000277315	NM_000317
SEs	9810	RNF40	NC_000016.10	+	30766162	30766282	30765424	30765499	30766378	30766558	2770;3154	33;34	1505;1186	95;78	1.98394e-06	0.000285321	XM_024450500,NM_001207033,NM_014771,XM_011545997,NM_001286572
SEs	8301	PICALM	NC_000011.10	-	85990249	85990378	85983865	85983973	85996825	85996929	330;454	309;329	293;318	112;102	2.45918e-06	0.000342276	NM_001206946,XM_024448700,XM_017018381,XM_006718699,XM_006718700,XM_006718701	XM_005274333,XM_017018385,XM_005274324,XM_005274335,XM_017018382,XM_005274334,XM_017018387,XM_005274325,XM_005274332,XM_005274337,XM_005274340,XM_017018386,XM_017018383,XM_005274326,XM_005274322,XM_005274331,XM_005274336,XM_005274329,XM_005274327,XM_017018384,NM_001008660,NM_007166,NM_001206947,XM_005274328,XM_005274323,XM_005274330
SEs	55068	ENOX1	NC_000013.11	-	43629432	43630653	43553466	43553573	43667478	43667544	9;8	2;2	1;1	0;0	2.91806e-06	0.000398019	XM_024449372,XM_017020637	XM_024449373,XM_011535127
SEs	5298	PI4KB	NC_000001.11	-	151324744	151324917	151315572	151316509	151327270	151327715	369;469	182;185	337;257	66;35	3.54524e-06	0.000471811	NM_001369624	NM_001369625,NM_001369626,NM_001369628
SEs	10742	RAI2	NC_000023.11	-	17837536	17837733	17800048	17802034	17861097	17861298	4;3	1;6	4;4	0;0	3.97267e-06	0.000525283	NM_001172743	NM_021785,NM_001172739
SEs	80195	TMEM254	NC_000010.11	+	80090379	80090431	80086230	80086258	80090796	80092551	5;3	0;0	8;8	5;4	4.17116e-06	0.00055064	NM_001270370
SEs	5802	PTPRS	NC_000019.10	-	5218786	5218798	5218419	5218532	5219309	5219467	59;95	111;185	10;6	70;64	4.73596e-06	0.000613348	NM_001394011,XM_017027073,XM_017027069,NM_130855,NM_001394012,XM_005259600,XM_017027065,XM_017027070,XM_017027074,XM_017027066,NM_130853,XM_011528158,XM_017027067,NM_002850,XM_005259606,XM_017027076,NM_130854,XM_011528157,XM_005259609	XM_005259610,XM_017027072,XM_017027068,XM_005259607,XM_017027071,NM_001394013,XM_017027075
SEs	51005	AMDHD2	NC_000016.10	+	2527772	2527985	2527560	2527615	2528059	2528148	112;113	0;0	30;17	9;2	5.71523e-06	0.000726205	XM_017023265,NM_015944,NM_001145815,NM_001330449,XM_017023263,XM_017023264,XM_017023267	XM_017023266
SEs	54976	C20orf27	NC_000020.11	-	3754396	3754519	3753507	3754158	3755468	3755607	1971;1774	15;11	776;593	59;26	7.2497e-06	0.000900489	NM_001039140,NM_001258430,NM_001258429	XM_011529266
SEs	889	KRIT1	NC_000007.14	-	92236412	92236542	92235402	92235646	92240992	92241152	256;354	0;1	97;79	12;8	7.80013e-06	0.000960131	NM_001350678,NM_001350695,NM_001350685,NM_001350673,NM_001350687,NM_001350675,NM_001350688,NM_001350683,NM_001350669,NM_001350691,NM_001350690,NM_001350696,NM_194455,NM_001350674,NM_001350684,NM_004912,NM_194454,NM_001350682,NM_001350679,NM_001350689,NM_001350672,NM_001013406,NM_001350694,NM_001350686,NM_001350681,NM_001350697,NM_001350693,NM_001350676,NM_001350670,NM_001350677,NM_001350680,NM_19…
SEs	153328	SLC25A48	NC_000005.10	+	135879967	135880097	135852562	135852821	135888031	135888637	15;27	9;4	2;3	0;0	8.18495e-06	0.00100448	NM_001349336,NM_001349335	NM_145282
SEs	1974	None	NC_000003.12	+	186784961	186785101	186784563	186784696	186785882	186786051	1955;2426	254;225	2295;1733	90;72	9.70861e-06	0.00117242	NM_001967
SEs	79834	PEAK1	NC_000015.10	-	77239781	77239889	77209788	77209884	77252366	77252526	5;5	5;2	1;1	0;0	1.08702e-05	0.00129149	XM_011522037,XM_011522035	XM_011522039
SEs	2039	DMTN	NC_000008.11	+	22067084	22067159	22066837	22066893	22067526	22067682	19;16	9;3	2;5	0;0	1.11972e-05	0.0013265	NM_001323379,NM_001387730,NM_001114136,NM_001387742,NM_001114138,NM_001323380,NM_001387743,NM_001323382,NM_001387750,NM_001387737,NM_001323383,NM_001387728,NM_001323390,NM_001387753	XM_017013198,NM_001323399,NM_001323393,NM_001323388,NM_001323395,NM_001323394,NM_001387723,NM_001387756,NM_001387736,XM_017013194
SEs	976	ADGRE5	NC_000019.10	+	14396341	14396473	14390923	14391079	14397657	14397804	50;74	24;15	43;33	0;2	1.22323e-05	0.00142847	NM_001025160,NM_078481,XM_011528451	NM_001784
SEs	6284	S100A13	NC_000001.11	-	153628120	153628237	153627482	153627598	153630449	153630538	21;48	6;3	1;0	2;2	1.34923e-05	0.00155567	XM_011509864
SEs	7297	TYK2	NC_000019.10	-	10352433	10352551	10350532	10350968	10354041	10354234	58;67	6;4	26;23	16;10	1.88833e-05	0.0021033	NM_001385203,NM_001385200,NM_001385199,NM_001385202,NM_001385201,NM_001385197,NM_001385204,NM_003331,NM_001385205,NM_001385207,NM_001385206	NM_001385198
SEs	5494	PPM1A	NC_000014.9	+	60278572	60278706	60277004	60277091	60282683	60283537	1;7	25;25	20;32	22;22	2.04113e-05	0.00224604	XM_011536872,XM_011536877,XM_017021382,XM_011536876	XM_011536879,XM_011536880,XM_017021384,XM_005267779,XM_017021385
SEs	7072	TIA1	NC_000002.12	-	70229058	70229091	70227734	70227822	70229263	70229318	317;394	89;102	172;144	115;91	2.12659e-05	0.00233069	NM_001351522,NM_001351516,NM_001351519,XM_005264531,NM_001351520,NM_022173,XM_005264528,NM_001351517,NM_001351518,NM_001351524,XM_017004795,NM_001351511,NM_001351508	NM_001351509,NM_001351515,NM_001351525,NM_001351510,NM_001351514,NM_001351521,NM_001351512,XM_017004794,XM_024453063,NM_022037,NM_001351513,NM_001351523,XM_017004800
SEs	2037	EPB41L2	NC_000006.12	-	130880143	130880206	130869562	130870126	130885095	130885268	167;177	242;248	29;28	116;117	2.42521e-05	0.00263682	XM_017010364,NM_001431,NM_001350301,NM_001350302,XM_024446349,NM_001350299,XM_011535525,NM_001350303,XM_017010353,XM_011535524,XM_017010351,XM_017010350,XM_017010352,XM_011535527	NM_001350304,NM_001350320,XM_011535528,NM_001350306,NM_001350305
SEs	10772	SRSF10	NC_000001.11	-	23971572	23971623	23964346	23967723	23971849	23972012	636;824	99;117	389;337	163;101	4.09537e-05	0.00418621	NM_001191007	NM_001191009,NM_001300937,NM_006625
SEs	64801	ARV1	NC_000001.11	+	230990599	230990698	230990109	230990263	230997120	230997267	6;14	1;1	3;0	2;7	4.14782e-05	0.00422928	NM_001346992	NM_022786,XM_024449202
SEs	144132	DNHD1	NC_000011.10	+	6520237	6520289	6519964	6520102	6528521	6528787	5;8	0;1	1;1	2;2	4.27161e-05	0.00435009	NM_144666
SEs	196074	METTL15	NC_000011.10	+	28123861	28123922	28113317	28113604	28125509	28125671	3;15	0;3	2;4	10;8	4.55272e-05	0.00458511	XM_011519935,XM_024448380	XM_024448381
SEs	11273	ATXN2L	NC_000016.10	+	28836448	28836485	28835932	28836176	28836750	28837232	7;8	18;15	0;0	2;11	4.89197e-05	0.00489777	NM_001387197	NM_001387181,NM_145714,NM_001387179,NM_001387182,NM_001387167,NM_001387184
SEs	404636	DENND10	NC_000010.11	+	119104763	119105022	119104081	119104197	119107967	119108164	235;188	96;163	207;193	40;35	6.67392e-05	0.00642916	XM_006717851	XM_017016267,XM_006717852
SEs	55776	SAYSD1	NC_000006.12	-	39109313	39113720	39104062	39105776	39114882	39115186	1564;2830	140;158	564;517	103;101	6.9164e-05	0.0066161	NM_001304793	NM_018322
SEs	84326	METTL26	NC_000016.10	-	635611	635774	634718	634797	636093	636305	147;103	165;142	48;23	136;122	7.68638e-05	0.00723447	NM_001040165,NM_001288710,NM_001040160,NM_032366	NM_001040161,NM_001040162
SEs	27434	POLM	NC_000007.14	-	44076508	44076629	44073782	44074025	44078739	44078811	33;53	0;3	13;20	7;6	9.22808e-05	0.00856748	NM_013284,NM_001284331,NM_001362683
SEs	114049	BUD23	NC_000007.14	+	73683766	73683901	73683571	73683673	73686635	73686731	361;364	10;29	181;121	31;27	9.66131e-05	0.00890917	XM_011515778,XM_006715847
SEs	124583	CANT1	NC_000017.11	-	79000099	79000270	78998147	78998286	79009663	79009793	20;20	6;9	16;37	0;2	0.00010302	0.0094258	XM_006721683,XM_011524293,XM_011524291
SEs	90338	ZNF160	NC_000019.10	-	53091412	53091553	53086261	53086321	53091636	53091720	4;6	0;1	5;2	6;3	0.000110749	0.0100544	NM_001322126,NM_001322134	NM_001322138,NM_198893,NM_033288,XM_017027448,NM_001322128,NM_001322137,NM_001322125,NM_001102603,NM_001322139
SEs	387893	KMT5A	NC_000012.12	+	123389432	123389554	123384131	123384208	123390629	123390786	124;160	48;35	68;56	57;56	0.000112202	0.010175	NM_020382	NM_001324505,NM_001324504
SEs	6050	RNH1	NC_000011.10	-	504823	505001	502061	502181	506608	506817	4;1	123;0	4;4	0;0	0.000115749	0.0104274	XM_011520261
SEs	124790	HEXIM2	NC_000017.11	+	45161830	45161939	45161134	45161248	45162749	45162859	3;1	1;4	1;8	0;0	0.000119337	0.0107153
SEs	3661	IRF3	NC_000019.10	-	49664673	49664846	49663187	49663258	49665634	49665857	144;117	7;14	48;29	15;16	0.000132444	0.0117507	XM_006723197,XM_017026766
SEs	653319	None	NC_000016.10	-	67180040	67180664	67178198	67178504	67183261	67183963	220;230	1;1	45;49	4;4	0.000147666	0.0129277	NM_001369684	NM_001369680,NM_001040715,NM_001369687,NM_001369681,NM_001369682
SEs	147011	PROCA1	NC_000017.11	-	28706679	28706763	28704707	28704843	28710870	28711299	2;2	0;1	0;0	1;1	0.00019151	0.0162188	NM_001304952	NM_001366302,NM_001304954
[truncated: 269 more rows]

## Sheet: Table S2
Gene ID	Gene Symbol	perturbation	log2fc	Qvalue		perturbation	log2fc	padj	gse_id		perturbation	log2fc	padj	gse_id
[truncated: 3,485 more rows]

[truncated: 2 more sheets: Table S3, Table S4]
